# Supplementary material for: Early-life proteomic and microbiome features signal obesity risk across 26 years of follow-up
Source: mSystems. 2026 May 28;11(6):e01424-25. doi: 10.1128/msystems.01424-25 (PMC13289108; doi:10.1128/msystems.01424-25)
Supplement: Table S1 — Differential protein expression in cord blood by future BMI-derived obesity status during childhood. [file msystems.01424-25-s0002.xlsx]

## Sheet: 2-10y BMI Combined
Supplementary Table 1. Differential protein expression in cord blood by future BMI-derived obesity status during childhood.
Wilcoxon test statistics comparing Normalized Protein Expression (NPX) values of proteins in cord blood, based on BMI classifications across time. Median values for each group (0 = control, 1 = case) and the effect size (Cohen’s d) between the two groups are reported. Controls are defined as normal-weight by International Obesity Task Force (IOTF) standards, based on a parent-completed questionna…
Protein	Median_0	Median_1	Statistic	P_Value	FDR	Estimate	box_color	Comparison
ACTN4	0.00085	0.1497	5877.5	0.389629	0.762926	-0.0808738	grey	Childhood Obesity 2-10y BMI
ADA	-0.01805	0.10135	5394.5	0.0731413	0.414848	-0.203112	grey	Childhood Obesity 2-10y BMI
ADAM23	0.0034	0.0075	6215	0.834225	0.931765	-0.0562884	grey	Childhood Obesity 2-10y BMI
ADGRE2	-0.0502	-0.01795	5644	0.189963	0.616469	-0.27029	grey	Childhood Obesity 2-10y BMI
AGER	-0.02565	-0.039	6241	0.873563	0.955131	-0.102653	grey	Childhood Obesity 2-10y BMI
AGRN	-0.0792	0.0419	5826	0.337242	0.741345	-0.201253	grey	Childhood Obesity 2-10y BMI
AGRP	0.01325	0.0364	6258	0.89946	0.971322	-0.0676388	grey	Childhood Obesity 2-10y BMI
ALDH3A1	0.1371	-0.0067	6802	0.357025	0.757894	0.102207	grey	Childhood Obesity 2-10y BMI
AMBN	-0.01455	-0.021	6219.5	0.841007	0.936459	0.0236452	grey	Childhood Obesity 2-10y BMI
AMN	-0.01475	0.22865	5243	0.0371442	0.321032	-0.21157	maroon	Childhood Obesity 2-10y BMI
ANGPT1	0.0189	0.0765	5492.5	0.108953	0.470834	-0.265242	grey	Childhood Obesity 2-10y BMI
ANGPTL2	-0.00415	0.0256	6323	0.99923	0.99923	-0.0268794	grey	Childhood Obesity 2-10y BMI
ANGPTL4	-0.0744	0.0744	5806.5	0.318647	0.726121	-0.125203	grey	Childhood Obesity 2-10y BMI
ANXA11	-0.01315	0.0122	5883	0.395503	0.762926	-0.135769	grey	Childhood Obesity 2-10y BMI
AOC1	0.0139	0.26805	5145.5	0.0230717	0.280088	-0.300254	maroon	Childhood Obesity 2-10y BMI
ARHGEF12	0.01465	-0.0002	6580	0.62213	0.892364	0.0255179	grey	Childhood Obesity 2-10y BMI
ARNT	-0.05625	-0.04045	6123.5	0.69966	0.892966	-0.0564332	grey	Childhood Obesity 2-10y BMI
ARTN	0.0185	0.1065	5536	0.12876	0.500995	-0.320529	grey	Childhood Obesity 2-10y BMI
ATP5IF1	0.0017	-0.0264	6579	0.623494	0.892364	0.0775751	grey	Childhood Obesity 2-10y BMI
AXIN1	0.0284	-0.00255	6523.5	0.701089	0.892966	0.0127077	grey	Childhood Obesity 2-10y BMI
B4GALT1	-0.0303	0.02455	5485	0.105796	0.46834	-0.211387	grey	Childhood Obesity 2-10y BMI
BACH1	-0.0002	0.0159	5967	0.491672	0.830124	-0.192213	grey	Childhood Obesity 2-10y BMI
BANK1	-0.06345	0.027	5657	0.198579	0.616469	-0.188638	grey	Childhood Obesity 2-10y BMI
BCR	0.0813	0.05615	6211	0.828207	0.931765	-0.0457051	grey	Childhood Obesity 2-10y BMI
BSG	-0.01165	-0.0163	5957	0.479603	0.825098	-0.149747	grey	Childhood Obesity 2-10y BMI
BTN2A1	-0.04	0.02255	5807.5	0.319584	0.726121	-0.174614	grey	Childhood Obesity 2-10y BMI
BTN3A2	0.00875	0.06465	5818	0.329531	0.738133	-0.0901017	grey	Childhood Obesity 2-10y BMI
C1QA	0.00565	0.101	5697	0.226871	0.618997	-0.198193	grey	Childhood Obesity 2-10y BMI
CASP2	0.02115	-0.02695	6279	0.931597	0.980202	-0.0814375	grey	Childhood Obesity 2-10y BMI
CCL11	-0.01955	0.0454	6122.5	0.698231	0.892966	-0.043488	grey	Childhood Obesity 2-10y BMI
CCL13	-0.04575	0.13565	5114	0.0196479	0.260018	-0.307905	maroon	Childhood Obesity 2-10y BMI
CCL17	-0.00255	0.23335	5184	0.0279505	0.283798	-0.305135	maroon	Childhood Obesity 2-10y BMI
CCL20	-0.03885	0.1405	5434	0.0862066	0.433276	-0.107202	grey	Childhood Obesity 2-10y BMI
CCL21	-0.03405	0.0074	6005	0.538981	0.873438	-0.0711626	grey	Childhood Obesity 2-10y BMI
CCL22	0.03495	0.15075	5210.5	0.031804	0.296021	-0.36926	maroon	Childhood Obesity 2-10y BMI
CCL23	-0.03105	0.0654	5442	0.0890698	0.433276	-0.2166	grey	Childhood Obesity 2-10y BMI
CCL24	0.0429	0.11845	5975	0.501443	0.839846	-0.0615742	grey	Childhood Obesity 2-10y BMI
CCL25	-0.0918	0.0779	5917	0.432983	0.788947	-0.115634	grey	Childhood Obesity 2-10y BMI
CCL26	-0.07015	0.3202	4940.5	0.00763795	0.160793	-0.293963	maroon	Childhood Obesity 2-10y BMI
CCL28	-0.00195	0.08505	5757.5	0.27494	0.683583	-0.121996	grey	Childhood Obesity 2-10y BMI
CCL3	-0.02875	0.0116	5790.5	0.303901	0.716338	-0.125846	grey	Childhood Obesity 2-10y BMI
CCL4	-0.0438	0.0215	5522	0.122101	0.492663	-0.250436	grey	Childhood Obesity 2-10y BMI
CCL7	0.0055	0.12295	5679.5	0.214159	0.616469	0.0107805	grey	Childhood Obesity 2-10y BMI
CCN2	0.0083	0.01955	6106.5	0.675529	0.892364	-0.00274394	grey	Childhood Obesity 2-10y BMI
CD160	-0.08265	-0.00865	5866.5	0.378043	0.759222	-0.116814	grey	Childhood Obesity 2-10y BMI
CD200	-0.0565	-0.0375	6144	0.729164	0.907796	-0.0542093	grey	Childhood Obesity 2-10y BMI
CD200R1	-0.001	0.03935	5439	0.0879873	0.433276	-0.24104	grey	Childhood Obesity 2-10y BMI
CD22	0.0027	0.0171	5927.5	0.44496	0.791767	-0.115663	grey	Childhood Obesity 2-10y BMI
CD244	-0.0072	0.10065	5511	0.11706	0.492663	-0.139643	grey	Childhood Obesity 2-10y BMI
CD276	-0.00465	-0.0521	6700	0.46888	0.817674	0.0312538	grey	Childhood Obesity 2-10y BMI
CD4	-0.03295	-0.03255	6024.5	0.564114	0.886465	-0.144697	grey	Childhood Obesity 2-10y BMI
CD40	-0.0079	0.07855	5443.5	0.089615	0.433276	-0.245921	grey	Childhood Obesity 2-10y BMI
CD40LG	0.00085	0.1308	5089	0.0172551	0.240907	-0.342864	maroon	Childhood Obesity 2-10y BMI
CD48	-0.02575	0.0582	5357	0.0622821	0.414848	-0.206666	grey	Childhood Obesity 2-10y BMI
CD58	-0.0268	0.0625	4977	0.00939691	0.17953	-0.252477	maroon	Childhood Obesity 2-10y BMI
CD6	-0.042	-0.0804	6154.5	0.744436	0.907796	-0.0153808	grey	Childhood Obesity 2-10y BMI
CD70	-0.00925	-0.05175	6587	0.612621	0.892364	0.0908177	grey	Childhood Obesity 2-10y BMI
CD79B	0.0124	0.0995	6008	0.542811	0.873915	-0.128728	grey	Childhood Obesity 2-10y BMI
CD83	-0.00825	0.02635	6209	0.825202	0.931765	-0.0799095	grey	Childhood Obesity 2-10y BMI
CD84	-0.00065	-0.0007	6142.5	0.726991	0.907796	-0.0490735	grey	Childhood Obesity 2-10y BMI
CDON	0.0024	-0.00015	6062	0.613975	0.892364	-0.164304	grey	Childhood Obesity 2-10y BMI
CDSN	-0.07045	0.12745	5409	0.0777354	0.421164	-0.276161	grey	Childhood Obesity 2-10y BMI
CEACAM21	-0.0374	0.7223	5191	0.028927	0.283798	-0.285128	maroon	Childhood Obesity 2-10y BMI
CEP164	-0.00385	0.0595	5852.5	0.363608	0.759222	-0.0983753	grey	Childhood Obesity 2-10y BMI
CHRDL1	-0.0275	-0.05255	6210	0.826704	0.931765	-0.103936	grey	Childhood Obesity 2-10y BMI
CKAP4	-0.02845	-0.00515	5681	0.215228	0.616469	-0.198098	grey	Childhood Obesity 2-10y BMI
CKMT1A_CKMT1B	-0.0113	0.068	5460	0.0957921	0.445802	-0.287227	grey	Childhood Obesity 2-10y BMI
CLEC4A	0.0042	-0.09085	6386	0.905571	0.972551	0.0708654	grey	Childhood Obesity 2-10y BMI
CLEC4C	0.0238	-0.0276	6358	0.948478	0.983707	-0.0493951	grey	Childhood Obesity 2-10y BMI
CLEC4D	0.05445	0.0121	5506	0.114824	0.490367	-0.246713	grey	Childhood Obesity 2-10y BMI
CLEC4G	-0.04705	0.1416	4660.5	0.00133773	0.0971191	-0.478016	maroon	Childhood Obesity 2-10y BMI
CLEC7A	-0.02515	0.0457	5624	0.177252	0.595763	-0.131965	grey	Childhood Obesity 2-10y BMI
CLIP2	0.1107	-0.0747	6623.5	0.564114	0.886465	0.0311378	grey	Childhood Obesity 2-10y BMI
CLSTN2	-0.0029	-0.0303	6648	0.532628	0.870919	0.129533	grey	Childhood Obesity 2-10y BMI
CNTNAP2	-0.01885	-0.00945	6513	0.716158	0.904969	0.0199406	grey	Childhood Obesity 2-10y BMI
COL9A1	0.004	0.01585	6213	0.831215	0.931765	0.0137278	grey	Childhood Obesity 2-10y BMI
COLEC12	-0.02155	-0.00355	6091.5	0.65451	0.892364	-0.0993896	grey	Childhood Obesity 2-10y BMI
CRELD2	-0.04425	0.04255	5823.5	0.33482	0.741096	-0.0916179	grey	Childhood Obesity 2-10y BMI
CRHBP	-0.07185	0.05345	5156.5	0.0243838	0.280088	-0.283026	maroon	Childhood Obesity 2-10y BMI
CRIM1	-0.0726	0.0138	5532	0.12683	0.500425	-0.308828	grey	Childhood Obesity 2-10y BMI
CRKL	0.1202	-0.21885	6322.5	0.998461	0.99923	-0.0806616	grey	Childhood Obesity 2-10y BMI
CRLF1	-0.0036	0.072	5571.5	0.14691	0.53867	-0.18942	grey	Childhood Obesity 2-10y BMI
CSF1	-0.04845	0.0938	4548.5	0.000617522	0.0932785	-0.361918	maroon	Childhood Obesity 2-10y BMI
CSF3	0.06035	0.0881	6443	0.8192	0.931765	-0.0592615	grey	Childhood Obesity 2-10y BMI
CST7	0.06425	0.17935	6417	0.858391	0.9471	0.0964677	grey	Childhood Obesity 2-10y BMI
CTRC	-0.15	0.0673	6065	0.618047	0.892364	-0.00419097	grey	Childhood Obesity 2-10y BMI
CTSC	-0.04475	0.1005	5278	0.0437304	0.34509	-0.234853	maroon	Childhood Obesity 2-10y BMI
CTSO	-0.03465	0.05305	5694	0.224655	0.618997	-0.217244	grey	Childhood Obesity 2-10y BMI
CXADR	-0.02255	-0.178	7233	0.0797041	0.425479	0.22369	grey	Childhood Obesity 2-10y BMI
CXCL1	-0.0635	0.05655	5372	0.0664541	0.414848	-0.221262	grey	Childhood Obesity 2-10y BMI
CXCL10	-0.0738	0.1478	4859	0.00472992	0.160793	-0.317284	maroon	Childhood Obesity 2-10y BMI
CXCL12	-0.0402	0.1356	6103	0.670602	0.892364	-0.0835814	grey	Childhood Obesity 2-10y BMI
CXCL14	-0.0485	-0.0298	6051.5	0.599819	0.892364	-0.134822	grey	Childhood Obesity 2-10y BMI
CXCL17	-0.0007	0.01045	6534	0.686136	0.892364	0.0052563	grey	Childhood Obesity 2-10y BMI
CXCL3	-0.00165	-0.0053	6549	0.664987	0.892364	0.0410435	grey	Childhood Obesity 2-10y BMI
CXCL6	-0.03885	0.1892	5159	0.024691	0.280088	-0.336064	maroon	Childhood Obesity 2-10y BMI
CXCL8	-0.0352	0.29965	6709	0.0649842	0.414848	-0.141312	grey	Childhood Obesity 2-10y BMI
CXCL9	-0.12125	0.0585	4449.5	0.000300628	0.0932785	-0.373153	maroon	Childhood Obesity 2-10y BMI
DAG1	-0.00135	0.11305	5118	0.0200565	0.260018	-0.357597	maroon	Childhood Obesity 2-10y BMI
DAPP1	0.07545	0.02035	5975.5	0.502057	0.839846	-0.141143	grey	Childhood Obesity 2-10y BMI
DBNL	0.0524	0.1157	5877	0.389098	0.762926	-0.160553	grey	Childhood Obesity 2-10y BMI
DECR1	0.04775	0.05565	6490.5	0.748819	0.907796	0.0338481	grey	Childhood Obesity 2-10y BMI
DFFA	-0.07435	0.0567	5692	0.223186	0.618997	-0.199457	grey	Childhood Obesity 2-10y BMI
DGKZ	0.0489	-0.01565	6850	0.310756	0.726121	0.161604	grey	Childhood Obesity 2-10y BMI
DNAJA2	0.0515	-0.0656	6177.5	0.778235	0.917206	-0.13038	grey	Childhood Obesity 2-10y BMI
DNER	-0.05435	-0.0029	6113.5	0.685427	0.892364	-0.124334	grey	Childhood Obesity 2-10y BMI
DNPH1	0.1017	0.03465	6092	0.655207	0.892364	-0.0875866	grey	Childhood Obesity 2-10y BMI
DPP10	-0.0057	-0.16335	7311.5	0.0569331	0.407919	0.192264	grey	Childhood Obesity 2-10y BMI
EDAR	0.0609	0.0226	6789.5	0.369752	0.759222	0.128969	grey	Childhood Obesity 2-10y BMI
EGF	0.0281	0.01445	5990.5	0.520663	0.863017	-0.16502	grey	Childhood Obesity 2-10y BMI
EGLN1	0.0119	0.08375	5587	0.155423	0.553123	-0.229164	grey	Childhood Obesity 2-10y BMI
EIF4G1	-0.03705	0.04925	5684	0.217377	0.616469	-0.17131	grey	Childhood Obesity 2-10y BMI
EIF5A	-0.0317	0.02225	5866	0.377522	0.759222	-0.0769117	grey	Childhood Obesity 2-10y BMI
ENAH	0.0664	0.2231	5890.5	0.403597	0.763051	-0.146573	grey	Childhood Obesity 2-10y BMI
ENPP5	0.0139	-0.02255	6607.5	0.585149	0.892364	0.0235784	grey	Childhood Obesity 2-10y BMI
ENPP7	-0.01365	0.1869	5579.5	0.151258	0.549067	-0.212	grey	Childhood Obesity 2-10y BMI
EPCAM	-0.07155	-0.002	5675	0.210974	0.616469	-0.203577	grey	Childhood Obesity 2-10y BMI
EPHA1	0.0005	0.0344	5909	0.423983	0.785234	-0.0845871	grey	Childhood Obesity 2-10y BMI
EPO	-0.132	0.09015	5867	0.378565	0.759222	-0.094634	grey	Childhood Obesity 2-10y BMI
ERBB3	-0.02175	0.02775	5275.5	0.0432293	0.34509	-0.268328	maroon	Childhood Obesity 2-10y BMI
ESM1	-0.05055	0.0999	5338	0.057311	0.407919	-0.281003	grey	Childhood Obesity 2-10y BMI
F2R	-0.02065	-0.00435	5950.5	0.471845	0.817674	-0.131657	grey	Childhood Obesity 2-10y BMI
FABP1	-0.04615	0.44285	6040	0.584487	0.892364	-0.061186	grey	Childhood Obesity 2-10y BMI
FABP9	0.08075	0.0839	6175	0.77454	0.915824	-0.0555296	grey	Childhood Obesity 2-10y BMI
FASLG	-0.04785	0.134	4948	0.0079732	0.160793	-0.324899	maroon	Childhood Obesity 2-10y BMI
FCAR	-0.0008	0.1464	5761	0.277919	0.68629	-0.114701	grey	Childhood Obesity 2-10y BMI
FCRL2	0.01965	0.0375	6569.5	0.636513	0.892364	0.0890571	grey	Childhood Obesity 2-10y BMI
FCRL3	-0.0585	-0.12845	6064	0.616688	0.892364	-0.109708	grey	Childhood Obesity 2-10y BMI
FCRL6	0.0681	0.102	6570	0.635824	0.892364	0.0479832	grey	Childhood Obesity 2-10y BMI
FGF19	-0.19575	0.12085	5186	0.0282265	0.283798	-0.287404	maroon	Childhood Obesity 2-10y BMI
FGF2	0.1449	0.0505	6384	0.908628	0.972955	-0.0543571	grey	Childhood Obesity 2-10y BMI
FGF5	-0.03155	0.0354	5786.5	0.300286	0.716338	-0.105305	grey	Childhood Obesity 2-10y BMI
FIS1	-0.00015	0.09165	5520	0.121172	0.492663	-0.280053	grey	Childhood Obesity 2-10y BMI
FKBP1B	0.12975	0.19615	6380	0.914746	0.974576	-0.00297048	grey	Childhood Obesity 2-10y BMI
FLT3LG	-0.02745	0.10205	5181.5	0.0276086	0.283798	-0.310547	maroon	Childhood Obesity 2-10y BMI
FOXO1	0.06225	0.1567	6422	0.850824	0.941613	0.00171541	grey	Childhood Obesity 2-10y BMI
FST	-0.06855	0.09085	4835.5	0.00410207	0.160793	-0.385092	maroon	Childhood Obesity 2-10y BMI
FSTL3	-0.02995	0.0355	5967	0.491671	0.830124	-0.153518	grey	Childhood Obesity 2-10y BMI
FXYD5	-0.04985	-0.07425	6034	0.57656	0.892364	-0.125891	grey	Childhood Obesity 2-10y BMI
GAL	-0.0504	0.0506	5844	0.355014	0.757894	-0.152708	grey	Childhood Obesity 2-10y BMI
GALNT3	-0.0431	0.08225	5150.5	0.0236604	0.280088	-0.153647	maroon	Childhood Obesity 2-10y BMI
GBP2	0.0167	-0.05895	6455	0.801256	0.931765	-0.0302915	grey	Childhood Obesity 2-10y BMI
GLOD4	0.0193	-0.0101	6303	0.968458	0.987501	-0.0254353	grey	Childhood Obesity 2-10y BMI
GMPR	0.0077	-0.1168	6288	0.945407	0.983331	-0.0412565	grey	Childhood Obesity 2-10y BMI
GOPC	-0.04315	-0.0637	6073	0.628961	0.892364	-0.127827	grey	Childhood Obesity 2-10y BMI
GZMA	-0.05805	0.0919	4944	0.00779275	0.160793	-0.28234	maroon	Childhood Obesity 2-10y BMI
HCLS1	-0.0177	0.12175	5786	0.299837	0.716338	-0.177115	grey	Childhood Obesity 2-10y BMI
HEXIM1	-0.1092	0.07595	5238	0.036276	0.321032	-0.351392	maroon	Childhood Obesity 2-10y BMI
HGF	-0.03335	0.1524	4851	0.00450702	0.160793	-0.366189	maroon	Childhood Obesity 2-10y BMI
HLA_DRA	-0.07485	0.0228	5605	0.165773	0.578612	-0.169898	grey	Childhood Obesity 2-10y BMI
HLA_E	-0.05565	0.0426	5278	0.0437305	0.34509	-0.143156	maroon	Childhood Obesity 2-10y BMI
HPCAL1	0.04555	0.05475	5808	0.320054	0.726121	-0.175665	grey	Childhood Obesity 2-10y BMI
HSD11B1	-0.00085	0.00095	6284.5	0.940034	0.983331	-0.106869	grey	Childhood Obesity 2-10y BMI
HSPA1A	0.01035	0.0596	5885	0.397652	0.762926	-0.15378	grey	Childhood Obesity 2-10y BMI
ICA1	0.0467	0.02205	6370	0.930064	0.980202	-0.0165089	grey	Childhood Obesity 2-10y BMI
ICAM4	-0.1467	0.04835	5176	0.0268692	0.283798	-0.33836	maroon	Childhood Obesity 2-10y BMI
IDS	-0.019	-0.05735	7427.5	0.033372	0.302851	0.236478	lightblue	Childhood Obesity 2-10y BMI
IFNG	-0.05355	-0.0634	6529	0.693241	0.892364	0.0576043	grey	Childhood Obesity 2-10y BMI
IFNGR1	-0.03095	-0.0211	5698.5	0.227986	0.618997	-0.121703	grey	Childhood Obesity 2-10y BMI
IFNLR1	-0.00175	0.0449	6116.5	0.689685	0.892364	0.00517968	grey	Childhood Obesity 2-10y BMI
IKBKG	0.0567	0.11425	5776	0.290935	0.708788	-0.161599	grey	Childhood Obesity 2-10y BMI
IL10	-0.09105	0.15625	5538	0.129734	0.500995	-0.176674	grey	Childhood Obesity 2-10y BMI
IL10RA	-0.04055	0.06275	5737	0.257929	0.659354	-0.111441	grey	Childhood Obesity 2-10y BMI
IL10RB	-0.0598	0.0263	5394	0.0729867	0.414848	-0.203576	grey	Childhood Obesity 2-10y BMI
IL11	0.0632	-0.05155	6279	0.931597	0.980202	-0.0466412	grey	Childhood Obesity 2-10y BMI
IL12B	-0.0468	-0.0337	6424.5	0.847045	0.940298	0.0375466	grey	Childhood Obesity 2-10y BMI
IL12RB1	-0.055	0.003	5680.5	0.214871	0.616469	-0.151471	grey	Childhood Obesity 2-10y BMI
IL13	-0.05395	0.0126	5788.5	0.30209	0.716338	-0.256354	grey	Childhood Obesity 2-10y BMI
IL15	0.01505	0.0424	5639	0.186724	0.61619	-0.204172	grey	Childhood Obesity 2-10y BMI
IL15RA	-0.013	0.03505	5963.5	0.487429	0.830124	-0.04204	grey	Childhood Obesity 2-10y BMI
IL16	0.00865	0.02515	5663	0.20265	0.616469	-0.215775	grey	Childhood Obesity 2-10y BMI
IL17A	-0.00375	0.06515	5886	0.398729	0.762926	-0.147699	grey	Childhood Obesity 2-10y BMI
IL17C	0.0087	-0.1068	6761	0.399808	0.762926	0.0242097	grey	Childhood Obesity 2-10y BMI
IL17D	0.00885	-0.0035	6400	0.884212	0.96264	-0.139157	grey	Childhood Obesity 2-10y BMI
IL17F	-0.0003	0.1186	6023	0.562161	0.886465	-0.00645423	grey	Childhood Obesity 2-10y BMI
IL17RB	-0.0071	-0.00185	6321.5	0.996922	0.99923	-0.00508877	grey	Childhood Obesity 2-10y BMI
IL18	-0.0606	0.1753	5005	0.0109825	0.199333	-0.298367	maroon	Childhood Obesity 2-10y BMI
IL18R1	-0.00235	0.03275	5882	0.394431	0.762926	-0.171001	grey	Childhood Obesity 2-10y BMI
IL1A	0.02105	-0.01865	6605	0.588469	0.892364	0.0817957	grey	Childhood Obesity 2-10y BMI
IL1B	-0.017	0.22605	5665	0.20402	0.616469	-0.0481719	grey	Childhood Obesity 2-10y BMI
IL1R2	-0.0139	0.05345	5541.5	0.131452	0.502286	-0.204133	grey	Childhood Obesity 2-10y BMI
IL1RL2	-0.0079	0.10585	5402	0.0754891	0.41519	-0.218295	grey	Childhood Obesity 2-10y BMI
IL1RN	0.00585	0.06145	5898.5	0.41234	0.767587	-0.207355	grey	Childhood Obesity 2-10y BMI
IL2	0.1175	0.09855	6345	0.968458	0.987501	-0.0367873	grey	Childhood Obesity 2-10y BMI
IL20	-0.04595	0.05195	5025	0.0122563	0.211859	-0.391915	maroon	Childhood Obesity 2-10y BMI
IL20RA	0.0369	-0.0838	7586	0.0149615	0.237095	0.379935	lightblue	Childhood Obesity 2-10y BMI
IL22RA1	-0.0104	0.05795	6207	0.8222	0.931765	-0.055424	grey	Childhood Obesity 2-10y BMI
IL24	-0.02125	-0.00145	6535.5	0.68401	0.892364	0.0677031	grey	Childhood Obesity 2-10y BMI
IL2RB	-0.0488	0.0187	5483	0.104966	0.46834	-0.198204	grey	Childhood Obesity 2-10y BMI
IL32	-0.0613	0.00825	5869.5	0.381182	0.760269	-0.103716	grey	Childhood Obesity 2-10y BMI
IL33	-0.012	-0.11915	6975	0.20957	0.616469	0.147471	grey	Childhood Obesity 2-10y BMI
IL3RA	-0.0068	0.12465	5609.5	0.16844	0.582319	-0.162632	grey	Childhood Obesity 2-10y BMI
IL4	-0.0565	0.3891	5292	0.0466284	0.36013	-0.199244	maroon	Childhood Obesity 2-10y BMI
IL4R	-0.02175	0.1574	5646	0.191271	0.616469	-0.186683	grey	Childhood Obesity 2-10y BMI
IL5	0.0241	-0.1103	6511	0.719042	0.904969	0.0117489	grey	Childhood Obesity 2-10y BMI
IL5RA	0.0448	0.0499	6152.5	0.741519	0.907796	-0.107416	grey	Childhood Obesity 2-10y BMI
IL6	-0.0174	0.46345	6144.5	0.00577393	0.160793	-0.358693	maroon	Childhood Obesity 2-10y BMI
IL7	0.01595	-0.0292	6361	0.943871	0.983331	-0.0294801	grey	Childhood Obesity 2-10y BMI
IRAK1	0.0783	-0.0588	6392	0.896408	0.971322	0.0162829	grey	Childhood Obesity 2-10y BMI
IRAK4	0.0167	0.0203	6074	0.630331	0.892364	-0.110443	grey	Childhood Obesity 2-10y BMI
ISM1	-0.0093	0.0067	6157	0.748088	0.907796	-0.137373	grey	Childhood Obesity 2-10y BMI
ITGA11	0.00215	0.0343	6044.5	0.590464	0.892364	-0.125336	grey	Childhood Obesity 2-10y BMI
ITGA6	0.0153	-0.0167	6538	0.680471	0.892364	0.0111889	grey	Childhood Obesity 2-10y BMI
ITGB6	-0.0093	0.06835	6165	0.75981	0.907796	-0.029887	grey	Childhood Obesity 2-10y BMI
ITM2A	-0.005	-0.0085	5964	0.488034	0.830124	-0.141867	grey	Childhood Obesity 2-10y BMI
JCHAIN	-0.01075	0.033	6313.5	0.984611	0.99923	0.0481654	grey	Childhood Obesity 2-10y BMI
JUN	-0.0612	0.1048	5473.5	0.101096	0.458721	-0.207686	grey	Childhood Obesity 2-10y BMI
KLRB1	-0.05895	0.0944	4851	0.00450703	0.160793	-0.350422	maroon	Childhood Obesity 2-10y BMI
KLRD1	-0.02835	-0.02895	6153	0.742248	0.907796	-0.0757457	grey	Childhood Obesity 2-10y BMI
KRT19	-0.00635	0.04005	5866.5	0.378043	0.759222	-0.179587	grey	Childhood Obesity 2-10y BMI
KYNU	-0.00865	0.0285	6096.5	0.661488	0.892364	-0.103951	grey	Childhood Obesity 2-10y BMI
LAIR1	-0.0332	0.0595	5489	0.107471	0.470022	-0.23629	grey	Childhood Obesity 2-10y BMI
LAMA4	-0.0009	0.04945	5918	0.434115	0.788947	-0.168327	grey	Childhood Obesity 2-10y BMI
LAMP3	-0.0057	-0.0185	5924	0.440947	0.790538	-0.176471	grey	Childhood Obesity 2-10y BMI
LAP3	0.0095	-0.1643	6947	0.229852	0.618997	0.178511	grey	Childhood Obesity 2-10y BMI
LAT	-0.04895	0.07495	5453	0.0931312	0.439047	-0.210502	grey	Childhood Obesity 2-10y BMI
LGALS4	-0.07755	0.0144	5629.5	0.180683	0.601723	-0.186456	grey	Childhood Obesity 2-10y BMI
LGALS9	-0.0203	0.06775	5672	0.20887	0.616469	-0.150973	grey	Childhood Obesity 2-10y BMI
LGMN	-0.04865	0.2416	4659	0.00132434	0.0971191	-0.446977	maroon	Childhood Obesity 2-10y BMI
LHPP	0.0247	0.0013	6086	0.646871	0.892364	-0.141226	grey	Childhood Obesity 2-10y BMI
LIFR	-0.02165	0.0172	5570	0.146105	0.53867	-0.244808	grey	Childhood Obesity 2-10y BMI
LILRB4	0.00735	0.11245	5755	0.272825	0.683583	-0.0476495	grey	Childhood Obesity 2-10y BMI
LRRN1	-0.0299	0.0018	6110	0.680471	0.892364	0.0882806	grey	Childhood Obesity 2-10y BMI
LSP1	0.0129	0.20085	5327	0.0545871	0.40439	-0.319118	grey	Childhood Obesity 2-10y BMI
LTBR	-0.0546	0.0231	5949	0.470065	0.817674	-0.129586	grey	Childhood Obesity 2-10y BMI
LTO1	0.00825	0.08085	6157.5	0.748819	0.907796	-0.0713256	grey	Childhood Obesity 2-10y BMI
LY6D	-0.02735	0.06465	5350.5	0.0605427	0.414848	-0.244702	grey	Childhood Obesity 2-10y BMI
LY75	-0.02575	0.0372	5850.5	0.361574	0.759222	-0.160667	grey	Childhood Obesity 2-10y BMI
LY9	-0.0076	0.04885	5679	0.213803	0.616469	-0.135866	grey	Childhood Obesity 2-10y BMI
MANF	0.0334	0.04855	5856	0.367184	0.759222	-0.173621	grey	Childhood Obesity 2-10y BMI
MAP2K6	0.05785	0.0081	6296	0.957696	0.984826	-0.0592011	grey	Childhood Obesity 2-10y BMI
MAPK9	0.002	-0.0075	6330	0.991535	0.99923	-0.0117591	grey	Childhood Obesity 2-10y BMI
MATN2	-0.0145	-0.0037	6009	0.54409	0.873915	-0.150623	grey	Childhood Obesity 2-10y BMI
MEGF10	-0.0131	0.00635	5898	0.41179	0.767587	-0.203492	grey	Childhood Obesity 2-10y BMI
MEPE	-0.0021	0.0528	6004	0.537707	0.873438	-0.0782317	grey	Childhood Obesity 2-10y BMI
MERTK	-0.02925	0.0399	5423.5	0.082562	0.433276	-0.210747	grey	Childhood Obesity 2-10y BMI
METAP1D	0.0255	-0.0721	6732	0.431852	0.788947	0.0725741	grey	Childhood Obesity 2-10y BMI
MGMT	-0.03155	0.1769	5616	0.172348	0.584696	-0.234859	grey	Childhood Obesity 2-10y BMI
MICB_MICA	0.06515	-0.1185	6723	0.442091	0.790538	-0.0156793	grey	Childhood Obesity 2-10y BMI
MILR1	-0.00915	0.03625	6349	0.962308	0.986773	0.0648799	grey	Childhood Obesity 2-10y BMI
MLN	-0.08185	-0.1284	6499	0.736424	0.907796	0.0196595	grey	Childhood Obesity 2-10y BMI
MMP1	0.027	0.1393	5387	0.0708536	0.414848	-0.251845	grey	Childhood Obesity 2-10y BMI
MMP10	-0.00745	0.14175	5706	0.233616	0.618997	-0.210777	grey	Childhood Obesity 2-10y BMI
MPIG6B	0.0072	-0.0056	6118	0.691818	0.892364	-0.125244	grey	Childhood Obesity 2-10y BMI
MVK	0.03285	0.0504	6512	0.7176	0.904969	0.00100148	grey	Childhood Obesity 2-10y BMI
MYO9B	0.0424	0.05205	6104.5	0.672712	0.892364	-0.0641632	grey	Childhood Obesity 2-10y BMI
MZB1	-0.02795	0.0738	5446.5	0.0907135	0.433276	-0.172344	grey	Childhood Obesity 2-10y BMI
NBN	0.04855	0.0561	5665	0.20402	0.616469	-0.251573	grey	Childhood Obesity 2-10y BMI
NCF2	0.07725	0.304	5773	0.288299	0.707113	-0.177349	grey	Childhood Obesity 2-10y BMI
NCK2	0.0825	-0.0741	6273	0.922401	0.97904	-0.0821337	grey	Childhood Obesity 2-10y BMI
NCLN	-0.07725	-0.00305	5951.5	0.473034	0.817674	-0.0541486	grey	Childhood Obesity 2-10y BMI
NCR1	-0.07215	-0.00355	5832	0.343102	0.741345	-0.147048	grey	Childhood Obesity 2-10y BMI
NELL2	-0.0164	-0.00315	6164.5	0.759075	0.907796	0.00286023	grey	Childhood Obesity 2-10y BMI
NFASC	-5e-05	0.00205	6449.5	0.809468	0.931765	0.0311279	grey	Childhood Obesity 2-10y BMI
NFATC1	0.0125	-0.10345	6536	0.683301	0.892364	0.0488067	grey	Childhood Obesity 2-10y BMI
NFATC3	-0.0232	-0.0253	5788.5	0.30209	0.716338	-0.167256	grey	Childhood Obesity 2-10y BMI
NME3	-0.01435	0.06905	5446	0.0905296	0.433276	-0.271439	grey	Childhood Obesity 2-10y BMI
NPPC	0.0287	0.05225	6077.5	0.635137	0.892364	-0.0505847	grey	Childhood Obesity 2-10y BMI
NRTN	-0.01385	0.06005	6060	0.611267	0.892364	-0.091093	grey	Childhood Obesity 2-10y BMI
NT5C3A	0.01525	0.17105	5894	0.407409	0.766266	-0.119726	grey	Childhood Obesity 2-10y BMI
NTF3	0	0.0196	6491	0.748088	0.907796	0.0889787	grey	Childhood Obesity 2-10y BMI
NUB1	-0.04805	-0.03525	6388.5	0.901751	0.971322	-0.0628832	grey	Childhood Obesity 2-10y BMI
NUDC	-0.04015	0.0717	5604	0.165184	0.578612	-0.228829	grey	Childhood Obesity 2-10y BMI
OMD	0.00035	0.01485	5724.5	0.247922	0.642827	-0.0833775	grey	Childhood Obesity 2-10y BMI
OSCAR	-0.03835	-0.0145	5721	0.24517	0.640263	-0.205223	grey	Childhood Obesity 2-10y BMI
OSM	0.00455	0.0356	5683	0.216659	0.616469	-0.136828	grey	Childhood Obesity 2-10y BMI
PADI2	0.0185	-0.0008	6292	0.95155	0.984082	0.0201389	grey	Childhood Obesity 2-10y BMI
PAPPA	-0.0106	0.24625	5402	0.0754891	0.41519	-0.298557	grey	Childhood Obesity 2-10y BMI
PARP1	-0.053	0.06345	5378	0.0681862	0.414848	-0.271184	grey	Childhood Obesity 2-10y BMI
PCDH1	-0.0135	-0.0131	6204	0.8177	0.931765	-0.0841403	grey	Childhood Obesity 2-10y BMI
PDGFB	-0.0213	0.13175	5390.5	0.0719137	0.414848	-0.248192	grey	Childhood Obesity 2-10y BMI
PDLIM7	0.1303	-0.08195	6352	0.957696	0.984826	-0.0569227	grey	Childhood Obesity 2-10y BMI
PGF	-0.0348	0.05795	5571	0.146641	0.53867	-0.309007	grey	Childhood Obesity 2-10y BMI
PIK3AP1	0.0047	0.02435	5757	0.274516	0.683583	-0.240743	grey	Childhood Obesity 2-10y BMI
PKLR	-0.12475	0.04175	5469	0.0993024	0.456288	-0.206564	grey	Childhood Obesity 2-10y BMI
PLA2G4A	-0.01125	-0.0046	6166	0.761279	0.907796	-0.0477734	grey	Childhood Obesity 2-10y BMI
PLAUR	-0.002	0.03875	5523.5	0.122802	0.492663	-0.311682	grey	Childhood Obesity 2-10y BMI
PLXNA4	0.02315	-0.0141	6478.5	0.766428	0.909194	0.0518535	grey	Childhood Obesity 2-10y BMI
PNLIPRP2	-0.46585	-0.547	6542	0.674825	0.892364	0.0839562	grey	Childhood Obesity 2-10y BMI
PNPT1	0.00835	-0.0952	6535	0.684718	0.892364	0.0997351	grey	Childhood Obesity 2-10y BMI
PON3	0.01065	0.04475	5935	0.45363	0.799357	-0.0694958	grey	Childhood Obesity 2-10y BMI
PPP1R9B	-0.02675	-0.0144	5981	0.508838	0.847285	-0.156103	grey	Childhood Obesity 2-10y BMI
PRDX3	0.02835	0.0076	6596.5	0.599819	0.892364	0.136207	grey	Childhood Obesity 2-10y BMI
PRDX5	0.02205	0.12635	5931.5	0.449572	0.796071	-0.133665	grey	Childhood Obesity 2-10y BMI
PREB	-0.0071	0.04645	5867	0.378565	0.759222	-0.0209059	grey	Childhood Obesity 2-10y BMI
PRELP	-0.0281	0.12165	5064	0.0151218	0.237095	-0.245021	maroon	Childhood Obesity 2-10y BMI
PRKAB1	-0.0093	0.10915	5680	0.214514	0.616469	-0.0948881	grey	Childhood Obesity 2-10y BMI
PRKCQ	0.0723	0.0587	6450	0.80872	0.931765	0.0384494	grey	Childhood Obesity 2-10y BMI
PROK1	-0.08745	-0.0591	6164	0.758341	0.907796	-0.0818486	grey	Childhood Obesity 2-10y BMI
PRSS8	-0.0594	0.0923	4891	0.00572466	0.160793	-0.436213	maroon	Childhood Obesity 2-10y BMI
PSIP1	-0.03455	0.27945	5366	0.0647585	0.414848	-0.263602	grey	Childhood Obesity 2-10y BMI
PSMG3	-0.0288	-0.0821	6074	0.630331	0.892364	-0.0986423	grey	Childhood Obesity 2-10y BMI
PSPN	-0.0141	0.01665	6212	0.829711	0.931765	-0.034653	grey	Childhood Obesity 2-10y BMI
PTH1R	-0.00175	0.0275	6213.5	0.831967	0.931765	-0.0145235	grey	Childhood Obesity 2-10y BMI
PTPN6	-0.0417	0.0752	5669	0.206782	0.616469	-0.207873	grey	Childhood Obesity 2-10y BMI
PTPRM	-0.023	0.08835	5277	0.0435293	0.34509	-0.312284	maroon	Childhood Obesity 2-10y BMI
PTX3	0	0.0453	5078.5	0.0163288	0.237095	-0.331691	maroon	Childhood Obesity 2-10y BMI
RAB37	0.0724	0.1487	6105.5	0.67412	0.892364	-0.0459119	grey	Childhood Obesity 2-10y BMI
RAB6A	0.10025	-0.007	6601.5	0.59313	0.892364	0.0388219	grey	Childhood Obesity 2-10y BMI
RABGAP1L	-0.0277	0.01425	5717	0.24205	0.636697	-0.14395	grey	Childhood Obesity 2-10y BMI
REG4	-0.16365	0.2744	5363	0.0639242	0.414848	-0.256309	grey	Childhood Obesity 2-10y BMI
RGS8	-0.0139	-0.0144	6193	0.801256	0.931765	-0.165418	grey	Childhood Obesity 2-10y BMI
ROBO1	-0.01485	0.02455	5582.5	0.152914	0.549581	-0.253352	grey	Childhood Obesity 2-10y BMI
SAMD9L	0.00215	-0.05575	6481	0.762749	0.907796	0.0082195	grey	Childhood Obesity 2-10y BMI
SCG3	0.02325	-0.03745	6574.5	0.629646	0.892364	-0.0122791	grey	Childhood Obesity 2-10y BMI
SCGB1A1	-0.0371	-0.02115	6236	0.865971	0.952568	-0.0700533	grey	Childhood Obesity 2-10y BMI
SCGB3A2	-0.10835	0.00435	5678	0.213093	0.616469	-0.140679	grey	Childhood Obesity 2-10y BMI
SCGN	-0.06955	0.0395	5867	0.378565	0.759222	-0.0847355	grey	Childhood Obesity 2-10y BMI
SCRN1	-0.0299	-0.0353	6408	0.872044	0.955131	-0.0108116	grey	Childhood Obesity 2-10y BMI
SELPLG	0.02755	-0.0051	6379.5	0.915511	0.974576	-0.0625679	grey	Childhood Obesity 2-10y BMI
SERPINB8	-0.02105	0.14865	5830	0.341142	0.741345	-0.208318	grey	Childhood Obesity 2-10y BMI
SH2D1A	0.01755	0.105	5705	0.23286	0.618997	-0.102487	grey	Childhood Obesity 2-10y BMI
SHMT1	0.00265	-0.0016	6041	0.585813	0.892364	-0.117785	grey	Childhood Obesity 2-10y BMI
SIGLEC1	-0.0175	0.0892	5384	0.069955	0.414848	-0.214586	grey	Childhood Obesity 2-10y BMI
SIGLEC10	-0.00995	0.0197	5888.5	0.401429	0.762926	-0.116627	grey	Childhood Obesity 2-10y BMI
SIRPB1	-0.0086	0.07495	5613	0.170536	0.584006	-0.211097	grey	Childhood Obesity 2-10y BMI
SIT1	0.05095	0.01895	5817.5	0.329053	0.738133	-0.179995	grey	Childhood Obesity 2-10y BMI
SKAP2	0.10435	-0.0478	6317.5	0.990766	0.99923	-0.0934887	grey	Childhood Obesity 2-10y BMI
SLAMF1	-0.041	0.1064	5829.5	0.340653	0.741345	-0.146296	grey	Childhood Obesity 2-10y BMI
SLAMF7	-0.04725	-0.00935	6207	0.8222	0.931765	-0.049985	grey	Childhood Obesity 2-10y BMI
SLC39A5	0.0061	-0.01835	6467	0.783417	0.920325	-0.00819148	grey	Childhood Obesity 2-10y BMI
SMOC2	-0.0762	0.049	4922	0.00686435	0.160793	-0.402059	maroon	Childhood Obesity 2-10y BMI
SMPDL3A	-0.00035	-0.11385	6846	0.314453	0.726121	0.0898393	grey	Childhood Obesity 2-10y BMI
SPINK4	-0.1356	-0.0008	6068.5	0.622811	0.892364	0.0287806	grey	Childhood Obesity 2-10y BMI
SPINT2	-0.04155	0.02015	5733	0.254697	0.655709	-0.195372	grey	Childhood Obesity 2-10y BMI
SPON1	-0.03675	0.098	5568.5	0.145304	0.53867	-0.209254	grey	Childhood Obesity 2-10y BMI
SPRY2	-0.0435	0.06735	5698	0.227614	0.618997	-0.171503	grey	Childhood Obesity 2-10y BMI
SRPK2	0.0672	0.0259	6318	0.991535	0.99923	-0.0176199	grey	Childhood Obesity 2-10y BMI
STX8	0.01925	0.0223	5994	0.525055	0.866341	-0.15079	grey	Childhood Obesity 2-10y BMI
SULT2A1	0.19445	-0.016	6545	0.670602	0.892364	0.0726084	grey	Childhood Obesity 2-10y BMI
TANK	-0.04335	0.1579	5433.5	0.08603	0.433276	-0.272694	grey	Childhood Obesity 2-10y BMI
TBC1D5	0.1703	0.08555	6000	0.532628	0.870919	-0.145966	grey	Childhood Obesity 2-10y BMI
TFF2	-0.12765	0.128	5307	0.049911	0.377452	-0.271691	maroon	Childhood Obesity 2-10y BMI
TGFA	-0.10265	0.1934	4910	0.006401	0.160793	-0.339166	maroon	Childhood Obesity 2-10y BMI
TGFB1	-0.02035	-0.0099	6092	0.655207	0.892364	-0.0529707	grey	Childhood Obesity 2-10y BMI
TIMP3	0.0811	0.21535	5880	0.392293	0.762926	-0.161929	grey	Childhood Obesity 2-10y BMI
TLR3	-0.0034	-0.04025	6161	0.753942	0.907796	-0.0913266	grey	Childhood Obesity 2-10y BMI
TNF	-0.0592	0.0565	7370.5	0.439429	0.790538	-0.00214607	grey	Childhood Obesity 2-10y BMI
TNFAIP8	0.0033	0.1605	5525	0.123505	0.492663	-0.243531	grey	Childhood Obesity 2-10y BMI
TNFRSF11A	-0.02315	0.03075	5842	0.35301	0.757894	-0.185842	grey	Childhood Obesity 2-10y BMI
TNFRSF11B	-0.071	0.07245	4580	0.000770897	0.0932785	-0.449153	maroon	Childhood Obesity 2-10y BMI
TNFRSF13B	-0.03235	-0.006	6061.5	0.613298	0.892364	-0.09778	grey	Childhood Obesity 2-10y BMI
TNFRSF13C	0.0248	0.0027	6183	0.786383	0.920829	-0.00762297	grey	Childhood Obesity 2-10y BMI
TNFRSF14	-0.03665	0.029	4913	0.0065141	0.160793	-0.349954	maroon	Childhood Obesity 2-10y BMI
TNFRSF4	-0.02085	-0.0168	6011.5	0.547296	0.874422	-0.126208	grey	Childhood Obesity 2-10y BMI
TNFSF10	-0.0303	0.0235	5704.5	0.232482	0.618997	-0.13333	grey	Childhood Obesity 2-10y BMI
TNFSF11	0.00145	-0.00235	6510	0.720485	0.904969	0.0549241	grey	Childhood Obesity 2-10y BMI
TNFSF12	0.0195	0.0931	5198.5	0.0300058	0.286634	-0.306693	maroon	Childhood Obesity 2-10y BMI
TNFSF13	-0.03855	0.0804	4753	0.0024509	0.14828	-0.34008	maroon	Childhood Obesity 2-10y BMI
TPP1	-0.0402	0.10865	5073	0.0158614	0.237095	-0.329625	maroon	Childhood Obesity 2-10y BMI
TPSAB1	0.02595	-0.02655	6540.5	0.67694	0.892364	0.0283706	grey	Childhood Obesity 2-10y BMI
TPT1	0.0395	0.0042	6115	0.687555	0.892364	-0.0208482	grey	Childhood Obesity 2-10y BMI
TRAF2	-0.0376	0.01365	5752	0.270303	0.683583	-0.252818	grey	Childhood Obesity 2-10y BMI
TREM2	-0.06065	0.0008	5918.5	0.434682	0.788947	-0.125854	grey	Childhood Obesity 2-10y BMI
TRIM21	-0.04925	0.05275	5820	0.331448	0.738133	-0.107228	grey	Childhood Obesity 2-10y BMI
TRIM5	-0.02455	0.08075	6399	0.885735	0.96264	-0.0173165	grey	Childhood Obesity 2-10y BMI
VASH1	0.0455	0.05295	6616.5	0.573272	0.892364	0.0304097	grey	Childhood Obesity 2-10y BMI
VEGFA	-0.0021	-0.0767	6616	0.573929	0.892364	0.0685638	grey	Childhood Obesity 2-10y BMI
VEGFD	-0.0058	-0.03275	6013	0.549224	0.874422	-0.119233	grey	Childhood Obesity 2-10y BMI
WAS	0.0205	0.0976	6360.5	0.944639	0.983331	0.0310656	grey	Childhood Obesity 2-10y BMI
WFIKKN2	-0.01005	-0.05125	7129	0.12071	0.492663	0.147882	grey	Childhood Obesity 2-10y BMI
WNT9A	-0.00105	-0.01305	6840.5	0.319584	0.726121	0.152292	grey	Childhood Obesity 2-10y BMI
YTHDF3	-0.07175	0.21915	5373.5	0.0668836	0.414848	-0.215281	grey	Childhood Obesity 2-10y BMI

## Sheet: 2y BMI
Assay	Median_0	Median_1	Statistic	P_Value	FDR	Estimate	Comparison
npx_actn4	0.0695	0.21125	2163.5	0.31958	0.713854	-0.182706	Childhood Obesity 2y BMI
npx_ada	-0.0456	0.13615	1951.5	0.0663594	0.382357	-0.311039	Childhood Obesity 2y BMI
npx_adam23	-0.0057	-0.00015	2323.5	0.718209	0.87249	-0.06123	Childhood Obesity 2y BMI
npx_adgre2	-0.0657	-0.0372	1975	0.0813684	0.441657	-0.446407	Childhood Obesity 2y BMI
npx_ager	-0.1416	-0.0432	2164	0.320546	0.713854	-0.283879	Childhood Obesity 2y BMI
npx_agrn	-0.0903	-0.0508	2260	0.540104	0.793252	-0.204409	Childhood Obesity 2y BMI
npx_agrp	0.0224	0.00915	2431	0.95099	0.980708	-0.00108593	Childhood Obesity 2y BMI
npx_aldh3a1	0.1777	-0.06805	2762	0.169437	0.563214	0.205003	Childhood Obesity 2y BMI
npx_ambn	-0.0066	-0.00255	2490	0.767671	0.890302	0.173717	Childhood Obesity 2y BMI
npx_amn	-0.0296	0.24025	1857	0.0270554	0.286352	-0.28035	Childhood Obesity 2y BMI
npx_angpt1	-0.0653	0.10555	1859	0.0276097	0.286352	-0.366264	Childhood Obesity 2y BMI
npx_angptl2	-0.0468	0.03215	2176	0.344275	0.722382	-0.269785	Childhood Obesity 2y BMI
npx_angptl4	-0.0301	0.09215	2136	0.269433	0.674178	-0.358199	Childhood Obesity 2y BMI
npx_anxa11	0.0072	-0.0232	2328.5	0.733084	0.87249	-0.0878083	Childhood Obesity 2y BMI
npx_aoc1	0.0771	0.48215	1777.5	0.0115379	0.220435	-0.438729	Childhood Obesity 2y BMI
npx_arhgef12	0.0231	-0.1454	2507	0.716728	0.87249	0.0294601	Childhood Obesity 2y BMI
npx_arnt	-0.025	-0.0759	2507	0.716728	0.87249	0.113467	Childhood Obesity 2y BMI
npx_artn	0.0066	0.1451	2042.5	0.140176	0.541291	-0.228473	Childhood Obesity 2y BMI
npx_atp5if1	0.0171	-0.0224	2491	0.764643	0.890302	0.0213164	Childhood Obesity 2y BMI
npx_axin1	0.0083	-0.071	2593	0.481519	0.766262	0.0738836	Childhood Obesity 2y BMI
npx_b4galt1	-0.1043	-0.0518	2142	0.279886	0.677324	-0.249198	Childhood Obesity 2y BMI
npx_bach1	0.0065	0.0345	2132	0.262616	0.664139	-0.286056	Childhood Obesity 2y BMI
npx_bank1	-0.0948	0.1553	2162	0.316698	0.713854	-0.197408	Childhood Obesity 2y BMI
npx_bcr	0.1876	0.3183	2374	0.872409	0.942513	-0.0239791	Childhood Obesity 2y BMI
npx_bsg	-0.0235	-0.04965	2220	0.440545	0.765157	-0.278284	Childhood Obesity 2y BMI
npx_btn2a1	-0.0469	-0.0036	2227.5	0.45837	0.766262	-0.307159	Childhood Obesity 2y BMI
npx_btn3a2	-0.0086	0.02125	2216	0.431203	0.756168	-0.107862	Childhood Obesity 2y BMI
npx_c1qa	-0.0311	0.0838	2132.5	0.26346	0.664139	-0.263315	Childhood Obesity 2y BMI
npx_casp2	0.1165	-0.08375	2667	0.318618	0.713854	0.0820778	Childhood Obesity 2y BMI
npx_ccl11	0.0082	0.00535	2382.5	0.899025	0.954228	-0.0364698	Childhood Obesity 2y BMI
npx_ccl13	-0.0228	0.14185	1900	0.0413299	0.319207	-0.360814	Childhood Obesity 2y BMI
npx_ccl17	-0.012	0.35175	1615	0.00152256	0.138173	-0.562496	Childhood Obesity 2y BMI
npx_ccl20	-0.0921	0.18115	2039	0.136484	0.541291	-0.110301	Childhood Obesity 2y BMI
npx_ccl21	-0.1106	0.0953	1814	0.0172547	0.272324	-0.451696	Childhood Obesity 2y BMI
npx_ccl22	0.0454	0.22175	1849	0.0249329	0.286352	-0.436496	Childhood Obesity 2y BMI
npx_ccl23	-0.0361	0.1369	1774	0.0110901	0.220435	-0.457174	Childhood Obesity 2y BMI
npx_ccl24	0.0466	0.202	2289	0.618724	0.825724	-0.0612479	Childhood Obesity 2y BMI
npx_ccl25	-0.0922	0.14875	2182	0.35655	0.735385	-0.164935	Childhood Obesity 2y BMI
npx_ccl26	-0.0527	0.30975	2028	0.125366	0.529163	-0.199471	Childhood Obesity 2y BMI
npx_ccl28	-0.021	0.16585	2025	0.12246	0.522978	-0.218785	Childhood Obesity 2y BMI
npx_ccl3	-0.052	-0.00805	2206	0.408357	0.751684	-0.216668	Childhood Obesity 2y BMI
npx_ccl4	-0.1003	0.0563	1878	0.0333832	0.288835	-0.446188	Childhood Obesity 2y BMI
npx_ccl7	-0.0588	0.15225	2102.5	0.216009	0.632349	-0.0364618	Childhood Obesity 2y BMI
npx_ccn2	-0.011	0.01955	2166.5	0.325398	0.715876	-0.144359	Childhood Obesity 2y BMI
npx_cd160	-0.0908	-0.09225	2329.5	0.736071	0.873183	-0.0661761	Childhood Obesity 2y BMI
npx_cd200	-0.0602	-0.0133	2326	0.725634	0.87249	-0.0545203	Childhood Obesity 2y BMI
npx_cd200r1	-0.0208	0.0015	2170	0.332274	0.722228	-0.158675	Childhood Obesity 2y BMI
npx_cd22	0.0638	0.0644	2253	0.521903	0.779633	-0.219989	Childhood Obesity 2y BMI
npx_cd244	0.0439	0.07875	2131.5	0.261772	0.664139	-0.197434	Childhood Obesity 2y BMI
npx_cd276	-0.0547	-0.0742	2364.5	0.842833	0.924315	-0.0988014	Childhood Obesity 2y BMI
npx_cd4	-0.0808	-0.09235	2225	0.452384	0.766262	-0.165625	Childhood Obesity 2y BMI
npx_cd40	-0.0046	0.0647	2199.5	0.3939	0.751684	-0.28522	Childhood Obesity 2y BMI
npx_cd40lg	-0.0218	0.0409	2142	0.279885	0.677324	-0.193669	Childhood Obesity 2y BMI
npx_cd48	-0.0394	0.0527	1857	0.0270552	0.286352	-0.468303	Childhood Obesity 2y BMI
npx_cd58	-0.026	0.04415	1911	0.0458695	0.333013	-0.415531	Childhood Obesity 2y BMI
npx_cd6	-0.0508	0.10685	2244.5	0.500234	0.769428	-0.0547071	Childhood Obesity 2y BMI
npx_cd70	-0.035	-0.05175	2559	0.569331	0.793252	0.106837	Childhood Obesity 2y BMI
npx_cd79b	0.0177	-0.0364	2472	0.822721	0.918917	0.00417609	Childhood Obesity 2y BMI
npx_cd83	-0.0121	0.0036	2361	0.83199	0.922001	-0.153557	Childhood Obesity 2y BMI
npx_cd84	-0.0031	-0.00735	2265	0.553295	0.793252	-0.222538	Childhood Obesity 2y BMI
npx_cdon	-0.0013	-0.0517	2342	0.773735	0.894477	-0.24727	Childhood Obesity 2y BMI
npx_cdsn	-0.1245	0.1319	1905.5	0.0435499	0.327239	-0.419876	Childhood Obesity 2y BMI
npx_ceacam21	-0.0238	0.6043	2075.5	0.178859	0.579695	-0.197188	Childhood Obesity 2y BMI
npx_cep164	0.0115	0.1996	2089	0.196793	0.610563	-0.112573	Childhood Obesity 2y BMI
npx_chrdl1	-0.0611	-0.12085	2403	0.963627	0.982575	-0.165851	Childhood Obesity 2y BMI
npx_ckap4	-0.0874	0.01365	1934	0.0567305	0.367735	-0.3143	Childhood Obesity 2y BMI
npx_ckmt1a_ckmt1b	-0.0139	0.0043	2078	0.182085	0.583	-0.357238	Childhood Obesity 2y BMI
npx_clec4a	0.0033	-0.0742	2276	0.582861	0.798409	-0.0468249	Childhood Obesity 2y BMI
npx_clec4c	-0.0291	-0.0276	2355	0.813478	0.91312	-0.0664096	Childhood Obesity 2y BMI
npx_clec4d	-0.004	0.02305	1873	0.0317717	0.288835	-0.429693	Childhood Obesity 2y BMI
npx_clec4g	-0.0344	0.1434	1689.5	0.00404121	0.162125	-0.505245	Childhood Obesity 2y BMI
npx_clec7a	-0.0273	0.12265	1987	0.0900345	0.441657	-0.186819	Childhood Obesity 2y BMI
npx_clip2	0.1253	-0.19865	2519	0.681498	0.864978	0.0373243	Childhood Obesity 2y BMI
npx_clstn2	0.0007	-0.00845	2491	0.764643	0.890302	0.0821244	Childhood Obesity 2y BMI
npx_cntnap2	0.0415	-0.0605	2564	0.555952	0.793252	0.022944	Childhood Obesity 2y BMI
npx_col9a1	0.0001	-0.00935	2565	0.553294	0.793252	0.0892836	Childhood Obesity 2y BMI
npx_colec12	-0.0432	-0.00355	2220	0.440545	0.765157	-0.242945	Childhood Obesity 2y BMI
npx_creld2	-0.048	0.04355	2111.5	0.229548	0.636536	-0.255311	Childhood Obesity 2y BMI
npx_crhbp	-0.0133	0.12105	2119	0.241285	0.644018	-0.2806	Childhood Obesity 2y BMI
npx_crim1	-0.1501	0.0727	1829	0.0202463	0.286352	-0.532205	Childhood Obesity 2y BMI
npx_crkl	0.0368	-0.2429	2486	0.779814	0.895799	-0.0772044	Childhood Obesity 2y BMI
npx_crlf1	-0.067	0.03545	2126	0.252614	0.659265	-0.25615	Childhood Obesity 2y BMI
npx_csf1	-0.08	0.09415	1768	0.0103581	0.220435	-0.482538	Childhood Obesity 2y BMI
npx_csf3	0.0543	0.1178	2300	0.6498	0.839422	-0.114707	Childhood Obesity 2y BMI
npx_cst7	0.0026	0.28155	1978	0.083469	0.441657	-0.105329	Childhood Obesity 2y BMI
npx_ctrc	-0.3218	0.195	1841	0.0229561	0.286352	-0.264562	Childhood Obesity 2y BMI
npx_ctsc	0.013	0.13725	2075.5	0.178859	0.579695	-0.304888	Childhood Obesity 2y BMI
npx_ctso	-0.076	0.09325	1869	0.0305307	0.288835	-0.426161	Childhood Obesity 2y BMI
npx_cxadr	0.0037	-0.19805	2883	0.0637631	0.379443	0.347927	Childhood Obesity 2y BMI
npx_cxcl1	-0.1091	-0.1123	2262	0.545361	0.793252	-0.205311	Childhood Obesity 2y BMI
npx_cxcl10	-0.0744	0.1268	1798	0.0144981	0.25061	-0.377251	Childhood Obesity 2y BMI
npx_cxcl12	-0.0834	0.1448	2320	0.70786	0.87249	-0.0432422	Childhood Obesity 2y BMI
npx_cxcl14	-0.0109	-0.05485	2621.5	0.413999	0.751684	0.172135	Childhood Obesity 2y BMI
npx_cxcl17	-0.0655	0.0895	2065	0.165773	0.561265	-0.326337	Childhood Obesity 2y BMI
npx_cxcl3	-0.0353	0.00155	2370	0.859932	0.936289	-0.0482202	Childhood Obesity 2y BMI
npx_cxcl6	-0.0314	0.17705	1959	0.0708799	0.402022	-0.409257	Childhood Obesity 2y BMI
npx_cxcl8	0.0216	0.1294	2600	0.299292	0.700923	-0.139111	Childhood Obesity 2y BMI
npx_cxcl9	-0.1002	0.0545	1879	0.0337137	0.288835	-0.316823	Childhood Obesity 2y BMI
npx_dag1	-0.0021	0.091	2040	0.137531	0.541291	-0.389703	Childhood Obesity 2y BMI
npx_dapp1	0.0154	-0.0559	2363	0.838182	0.922001	-0.122031	Childhood Obesity 2y BMI
npx_dbnl	0.1098	0.0042	2495	0.752572	0.889848	-0.106237	Childhood Obesity 2y BMI
npx_decr1	0.0712	0.03735	2395	0.938365	0.978811	-0.0867794	Childhood Obesity 2y BMI
npx_dffa	-0.0527	0.03515	2188	0.369097	0.748504	-0.189412	Childhood Obesity 2y BMI
npx_dgkz	0.0668	0	2557.5	0.573374	0.793252	0.0858033	Childhood Obesity 2y BMI
npx_dnaja2	0.0551	-0.09725	2593.5	0.480285	0.766262	0.000576966	Childhood Obesity 2y BMI
npx_dner	-0.0301	0.01115	2114	0.233415	0.636536	-0.340495	Childhood Obesity 2y BMI
npx_dnph1	0.1001	0.07525	2261	0.542729	0.793252	-0.139827	Childhood Obesity 2y BMI
npx_dpp10	-0.0042	-0.1688	2769	0.160983	0.561265	0.161523	Childhood Obesity 2y BMI
npx_edar	0.0664	-0.04825	2459.5	0.861489	0.936289	-0.0155336	Childhood Obesity 2y BMI
npx_egf	0.0413	0.00345	2391.5	0.92733	0.970089	-0.161428	Childhood Obesity 2y BMI
npx_egln1	0.0073	0.24225	2079	0.183388	0.583	-0.234976	Childhood Obesity 2y BMI
npx_eif4g1	-0.0634	0.0154	2108	0.224214	0.636536	-0.2093	Childhood Obesity 2y BMI
npx_eif5a	-0.0178	0.02225	2209	0.415134	0.751684	-0.113176	Childhood Obesity 2y BMI
npx_enah	0.0164	0.22535	2328	0.731592	0.87249	-0.0327399	Childhood Obesity 2y BMI
npx_enpp5	0.0175	-0.0061	2523.5	0.668458	0.851404	0.00530922	Childhood Obesity 2y BMI
npx_enpp7	0.0241	0.07935	2396.5	0.943097	0.980708	-0.0824108	Childhood Obesity 2y BMI
npx_epcam	-0.0725	0.01065	1907	0.0441728	0.327239	-0.471033	Childhood Obesity 2y BMI
npx_epha1	-0.0004	-0.0286	2479	0.801192	0.908853	-0.0510714	Childhood Obesity 2y BMI
npx_epo	-0.086	0.0188	2404	0.966788	0.983037	-0.00581735	Childhood Obesity 2y BMI
npx_erbb3	-0.0279	0.06175	1724.5	0.0062165	0.172193	-0.50354	Childhood Obesity 2y BMI
npx_esm1	-0.1222	0.10755	1697.5	0.00446625	0.162125	-0.525937	Childhood Obesity 2y BMI
npx_f2r	-0.0101	-0.0869	2545	0.607586	0.818731	-0.167878	Childhood Obesity 2y BMI
npx_fabp1	-0.1695	0.46205	2044	0.141782	0.541291	-0.252403	Childhood Obesity 2y BMI
npx_fabp9	0.0622	0.07	2328.5	0.733084	0.87249	-0.119301	Childhood Obesity 2y BMI
npx_faslg	0.0002	0.1362	1858.5	0.02747	0.286352	-0.385437	Childhood Obesity 2y BMI
npx_fcar	0.0128	0.1863	2069	0.170671	0.563214	-0.213482	Childhood Obesity 2y BMI
npx_fcrl2	-0.0014	0.108	2371.5	0.864607	0.936872	-0.0390484	Childhood Obesity 2y BMI
npx_fcrl3	-0.0124	-0.12845	2445	0.906876	0.956965	0.0185475	Childhood Obesity 2y BMI
npx_fcrl6	0.1095	0.0112	2711	0.241285	0.644018	0.194987	Childhood Obesity 2y BMI
npx_fgf19	-0.1599	0.0416	2150	0.294246	0.69358	-0.245948	Childhood Obesity 2y BMI
npx_fgf2	0.1671	-0.0391	2791	0.136484	0.541291	0.144364	Childhood Obesity 2y BMI
npx_fgf5	-0.0543	0.0311	2080	0.184697	0.583	-0.225542	Childhood Obesity 2y BMI
npx_fis1	-0.0304	0.06425	2111	0.228782	0.636536	-0.326465	Childhood Obesity 2y BMI
npx_fkbp1b	0.4006	0.06305	2764	0.166988	0.561265	0.169227	Childhood Obesity 2y BMI
npx_flt3lg	-0.051	0.14635	1880.5	0.0342147	0.288835	-0.371288	Childhood Obesity 2y BMI
npx_foxo1	0.0587	0.212	2417	0.995254	1	0.00419883	Childhood Obesity 2y BMI
npx_fst	-0.1031	0.1597	1454.5	0.000140775	0.048305	-0.737048	Childhood Obesity 2y BMI
npx_fstl3	-0.0382	0.04645	2221	0.442898	0.76558	-0.292727	Childhood Obesity 2y BMI
npx_fxyd5	-0.0493	-0.03485	2306	0.667016	0.851404	-0.112535	Childhood Obesity 2y BMI
npx_gal	-0.0354	0.03745	2164	0.320546	0.713854	-0.26534	Childhood Obesity 2y BMI
npx_galnt3	-0.0381	0.1142	1938.5	0.0590877	0.369808	-0.0987813	Childhood Obesity 2y BMI
npx_gbp2	0.0462	-0.05895	2409	0.9826	0.993548	-0.0787969	Childhood Obesity 2y BMI
npx_glod4	0.0176	-0.0101	2363	0.838183	0.922001	-0.0850756	Childhood Obesity 2y BMI
npx_gmpr	-0.0479	-0.1168	2405	0.96995	0.983496	-0.0731788	Childhood Obesity 2y BMI
npx_gopc	-0.0988	0.0588	2253	0.521903	0.779633	-0.199306	Childhood Obesity 2y BMI
npx_gzma	-0.0481	0.0919	1941	0.0604323	0.371812	-0.337876	Childhood Obesity 2y BMI
npx_hcls1	-0.0963	0.12175	2214	0.426575	0.751684	-0.137157	Childhood Obesity 2y BMI
npx_hexim1	-0.0657	0.1517	1926	0.0527326	0.356108	-0.410511	Childhood Obesity 2y BMI
npx_hgf	-0.0585	0.22785	1495	0.000266143	0.048305	-0.700094	Childhood Obesity 2y BMI
npx_hla_dra	0.0766	0.0968	2188	0.369097	0.748504	-0.139581	Childhood Obesity 2y BMI
npx_hla_e	-0.0555	0.13525	1696	0.00438359	0.162125	-0.509276	Childhood Obesity 2y BMI
npx_hpcal1	0.0731	0.04175	2188	0.369097	0.748504	-0.259675	Childhood Obesity 2y BMI
npx_hsd11b1	0.0154	0.03615	2244.5	0.500234	0.769428	-0.132221	Childhood Obesity 2y BMI
npx_hspa1a	-0.0088	0.1598	2112	0.230319	0.636536	-0.298407	Childhood Obesity 2y BMI
npx_ica1	0.0384	0.0034	2486	0.779814	0.895799	0.0777581	Childhood Obesity 2y BMI
npx_icam4	-0.1563	0.0704	1917	0.0485189	0.345341	-0.395111	Childhood Obesity 2y BMI
npx_ids	-0.0326	-0.0073	2481	0.795068	0.904733	0.0628118	Childhood Obesity 2y BMI
npx_ifng	-0.0031	-0.0902	2566	0.550644	0.793252	0.14746	Childhood Obesity 2y BMI
npx_ifngr1	-0.0643	-0.02185	2114.5	0.234194	0.636536	-0.355609	Childhood Obesity 2y BMI
npx_ifnlr1	-0.0156	0.03045	2285.5	0.608974	0.818731	-0.0347182	Childhood Obesity 2y BMI
npx_ikbkg	0.0151	0.0685	2175	0.342256	0.722382	-0.175356	Childhood Obesity 2y BMI
npx_il10	-0.0002	0.11995	2236	0.479053	0.766262	-0.194711	Childhood Obesity 2y BMI
npx_il10ra	-0.0383	0.111	2142	0.279886	0.677324	-0.125546	Childhood Obesity 2y BMI
npx_il10rb	-0.0466	-0.02805	2173	0.33824	0.722242	-0.308271	Childhood Obesity 2y BMI
npx_il11	-0.04	-0.0631	2379	0.88805	0.950921	-0.028435	Childhood Obesity 2y BMI
npx_il12b	-0.0447	-0.0337	2419	0.988927	0.997168	0.00633023	Childhood Obesity 2y BMI
npx_il12rb1	-0.053	0.1035	1995	0.0962139	0.45358	-0.20838	Childhood Obesity 2y BMI
npx_il13	0.0407	-0.0795	2597.5	0.470475	0.766262	-0.0173273	Childhood Obesity 2y BMI
npx_il15	0.035	0.0571	2207	0.410608	0.751684	-0.201207	Childhood Obesity 2y BMI
npx_il15ra	-0.0165	0.0562	2203	0.401646	0.751684	-0.00607336	Childhood Obesity 2y BMI
npx_il16	0.0365	0.07585	2205	0.406113	0.751684	-0.178472	Childhood Obesity 2y BMI
npx_il17a	0.0605	-0.0976	2537	0.62995	0.828521	0.0308306	Childhood Obesity 2y BMI
npx_il17c	-0.0488	-0.3882	2700	0.259252	0.664139	0.0318392	Childhood Obesity 2y BMI
npx_il17d	-0.0315	-0.03115	2340	0.76767	0.890302	-0.195226	Childhood Obesity 2y BMI
npx_il17f	0.0263	0.13285	2293	0.62995	0.828521	-0.00460779	Childhood Obesity 2y BMI
npx_il17rb	-0.1041	0.0558	2115	0.234975	0.636536	-0.180947	Childhood Obesity 2y BMI
npx_il18	-0.0142	0.18325	1985	0.0885409	0.441657	-0.347896	Childhood Obesity 2y BMI
npx_il18r1	-0.0099	0.07135	1920	0.0498907	0.348275	-0.396348	Childhood Obesity 2y BMI
npx_il1a	0.108	-0.01865	2634.5	0.385161	0.751684	0.0826101	Childhood Obesity 2y BMI
npx_il1b	0.0711	0.18735	2212	0.421977	0.751684	-0.0303924	Childhood Obesity 2y BMI
npx_il1r2	0.0106	0.06275	2321	0.710812	0.87249	-0.0720876	Childhood Obesity 2y BMI
npx_il1rl2	-0.0036	0.1188	1979	0.0841789	0.441657	-0.196849	Childhood Obesity 2y BMI
npx_il1rn	-0.0551	0.03525	2166	0.324425	0.715876	-0.262119	Childhood Obesity 2y BMI
npx_il2	0.1126	0.0658	2302.5	0.656951	0.842662	-0.0844291	Childhood Obesity 2y BMI
npx_il20	-0.0457	0.0087	1930	0.0547001	0.361021	-0.428733	Childhood Obesity 2y BMI
npx_il20ra	0.0486	-0.11025	2964	0.0296275	0.288835	0.410383	Childhood Obesity 2y BMI
npx_il22ra1	-0.0122	0.05795	2274	0.577431	0.793968	-0.13147	Childhood Obesity 2y BMI
npx_il24	-0.0212	-0.03905	2561.5	0.562622	0.793252	0.151925	Childhood Obesity 2y BMI
npx_il2rb	-0.0407	0.12075	1980	0.0848935	0.441657	-0.260527	Childhood Obesity 2y BMI
npx_il32	-0.1259	0.03255	2025	0.12246	0.522978	-0.218676	Childhood Obesity 2y BMI
npx_il33	-0.0691	-0.1438	2514	0.696098	0.868328	0.0383881	Childhood Obesity 2y BMI
npx_il3ra	-0.0116	0.12465	2124	0.24934	0.655873	-0.13712	Childhood Obesity 2y BMI
npx_il4	0.0402	0.3398	2047	0.145036	0.541291	-0.197241	Childhood Obesity 2y BMI
npx_il4r	-0.037	-0.03215	2208	0.412867	0.751684	-0.153931	Childhood Obesity 2y BMI
npx_il5	0.0231	-0.0385	2317	0.699032	0.869002	-0.0938083	Childhood Obesity 2y BMI
npx_il5ra	0.1038	-0.03295	2595	0.476593	0.766262	0.0460843	Childhood Obesity 2y BMI
npx_il6	0.0197	0.8938	2094	0.00548567	0.165942	-0.389297	Childhood Obesity 2y BMI
npx_il7	-0.0947	0.16915	2239.5	0.487715	0.766262	-0.146453	Childhood Obesity 2y BMI
npx_irak1	-0.0136	-0.1214	2648	0.35655	0.735385	0.135314	Childhood Obesity 2y BMI
npx_irak4	-0.0025	0.0203	2355	0.813478	0.91312	-0.082126	Childhood Obesity 2y BMI
npx_ism1	-0.0456	-0.03745	2326	0.725634	0.87249	-0.135351	Childhood Obesity 2y BMI
npx_itga11	-0.0413	0.10545	1824	0.0192024	0.286352	-0.425308	Childhood Obesity 2y BMI
npx_itga6	-0.0187	0.06105	2302	0.655518	0.842662	-0.158049	Childhood Obesity 2y BMI
npx_itgb6	-0.0575	0.04205	2203	0.401646	0.751684	0.0234063	Childhood Obesity 2y BMI
npx_itm2a	-0.1037	-0.04125	2054	0.152851	0.560455	-0.354009	Childhood Obesity 2y BMI
npx_jchain	-0.1357	0.04475	2240	0.488959	0.766262	0.0111414	Childhood Obesity 2y BMI
npx_jun	0.022	0.10775	2156	0.305335	0.705966	-0.170689	Childhood Obesity 2y BMI
npx_klrb1	-0.0557	0.1538	1788	0.0129795	0.235578	-0.419424	Childhood Obesity 2y BMI
npx_klrd1	-0.0579	-0.0283	2247	0.506558	0.775867	-0.144462	Childhood Obesity 2y BMI
npx_krt19	-0.0073	0.1022	2048	0.146134	0.541291	-0.341952	Childhood Obesity 2y BMI
npx_kynu	-0.0131	0.0285	2046.5	0.14449	0.541291	-0.330266	Childhood Obesity 2y BMI
npx_lair1	-0.1	0.06575	2036	0.133379	0.541291	-0.345033	Childhood Obesity 2y BMI
npx_lama4	-0.0637	-0.0106	2271	0.569331	0.793252	-0.239912	Childhood Obesity 2y BMI
npx_lamp3	-0.0466	-0.0058	1998	0.0986172	0.458949	-0.419696	Childhood Obesity 2y BMI
npx_lap3	0.0983	-0.0677	2593	0.481519	0.766262	0.150152	Childhood Obesity 2y BMI
npx_lat	-0.0749	0.03085	2203	0.401646	0.751684	-0.122641	Childhood Obesity 2y BMI
npx_lgals4	-0.1248	0.0728	1936	0.0577683	0.367893	-0.368728	Childhood Obesity 2y BMI
npx_lgals9	0.0084	0.1163	2273	0.574725	0.793252	-0.111263	Childhood Obesity 2y BMI
npx_lgmn	-0.0406	0.27475	1674	0.00332058	0.162125	-0.538222	Childhood Obesity 2y BMI
npx_lhpp	-0.0009	0.01105	2281	0.59654	0.811026	-0.231817	Childhood Obesity 2y BMI
npx_lifr	-0.0164	0.0412	1945	0.0626367	0.378952	-0.396743	Childhood Obesity 2y BMI
npx_lilrb4	-0.0632	0.0482	2214	0.426575	0.751684	-0.0120753	Childhood Obesity 2y BMI
npx_lrrn1	-0.0227	-0.00505	2285	0.607587	0.818731	0.109348	Childhood Obesity 2y BMI
npx_lsp1	0.0094	0.189	2061	0.160983	0.561265	-0.268874	Childhood Obesity 2y BMI
npx_ltbr	-0.1207	0.0747	1950	0.0654845	0.382357	-0.354621	Childhood Obesity 2y BMI
npx_lto1	0.0216	0.08785	2375	0.875533	0.943082	-0.0277925	Childhood Obesity 2y BMI
npx_ly6d	-0.0377	0.06565	2059	0.158627	0.561265	-0.332055	Childhood Obesity 2y BMI
npx_ly75	0.0251	-0.0278	2401	0.957307	0.982111	-0.0442315	Childhood Obesity 2y BMI
npx_ly9	-0.0007	0.05945	2102	0.215274	0.632349	-0.217719	Childhood Obesity 2y BMI
npx_manf	0.0645	-0.0385	2432	0.947832	0.980708	-0.112666	Childhood Obesity 2y BMI
npx_map2k6	0.0267	-0.12255	2579	0.516762	0.779633	0.0281242	Childhood Obesity 2y BMI
npx_mapk9	-0.0017	0.0655	2250	0.514201	0.779633	-0.107153	Childhood Obesity 2y BMI
npx_matn2	-0.0185	-0.0082	2208	0.412867	0.751684	-0.297772	Childhood Obesity 2y BMI
npx_megf10	-0.023	0.0362	1993	0.0946384	0.45358	-0.405165	Childhood Obesity 2y BMI
npx_mepe	-0.0721	0.06385	2295	0.635594	0.829931	-0.0571898	Childhood Obesity 2y BMI
npx_mertk	-0.0229	0.06885	1849.5	0.025061	0.286352	-0.375257	Childhood Obesity 2y BMI
npx_metap1d	0.0253	-0.0721	2514	0.696098	0.868328	-0.0212151	Childhood Obesity 2y BMI
npx_mgmt	-0.0823	0.20895	2156	0.305335	0.705966	-0.238168	Childhood Obesity 2y BMI
npx_micb_mica	-0.1429	0.0159	2324	0.719692	0.87249	-0.119234	Childhood Obesity 2y BMI
npx_milr1	-0.0002	0.04725	2338	0.76162	0.890302	0.0470227	Childhood Obesity 2y BMI
npx_mln	-0.0344	-0.02735	2415	1	1	-0.0153052	Childhood Obesity 2y BMI
npx_mmp1	0.0466	0.06845	2226	0.454774	0.766262	-0.212557	Childhood Obesity 2y BMI
npx_mmp10	-0.0087	0.1881	2020	0.117734	0.521187	-0.308164	Childhood Obesity 2y BMI
npx_mpig6b	0.0171	-0.166	2616	0.426575	0.751684	-0.0102967	Childhood Obesity 2y BMI
npx_mvk	0.0271	0.06435	2295	0.635595	0.829931	-0.167603	Childhood Obesity 2y BMI
npx_myo9b	0.0402	0.01915	2476	0.810402	0.91312	0.0241127	Childhood Obesity 2y BMI
npx_mzb1	-0.0267	-0.00675	2312	0.684408	0.865645	-0.142228	Childhood Obesity 2y BMI
npx_nbn	0.0461	0.20985	2172	0.336244	0.722228	-0.221761	Childhood Obesity 2y BMI
npx_ncf2	-0.0624	0.3777	2200	0.395002	0.751684	-0.167127	Childhood Obesity 2y BMI
npx_nck2	0.0436	-0.13605	2448.5	0.895887	0.953686	-0.203575	Childhood Obesity 2y BMI
npx_ncln	-0.0842	0.0338	2172	0.336244	0.722228	-0.0859099	Childhood Obesity 2y BMI
npx_ncr1	-0.1007	-0.01435	2271	0.569331	0.793252	-0.106435	Childhood Obesity 2y BMI
npx_nell2	0.0017	-0.0237	2636	0.381913	0.751684	0.132255	Childhood Obesity 2y BMI
npx_nfasc	0.0488	0.01885	2242	0.493954	0.766262	-0.187398	Childhood Obesity 2y BMI
npx_nfatc1	-0.0038	-0.14305	2531	0.646949	0.838723	0.0745994	Childhood Obesity 2y BMI
npx_nfatc3	-0.0403	0.0587	2206	0.408357	0.751684	-0.189179	Childhood Obesity 2y BMI
npx_nme3	-0.0658	0.1469	1584	0.000990254	0.119821	-0.611988	Childhood Obesity 2y BMI
npx_nppc	0.0719	0.00435	2468	0.835085	0.922001	0.00567394	Childhood Obesity 2y BMI
npx_nrtn	0.0117	-0.09985	2597	0.471696	0.766262	0.0797199	Childhood Obesity 2y BMI
npx_nt5c3a	-0.0504	0.02835	2238	0.483992	0.766262	-0.145144	Childhood Obesity 2y BMI
npx_ntf3	0.0562	0.01775	2561	0.563961	0.793252	0.189964	Childhood Obesity 2y BMI
npx_nub1	-0.0419	0.0103	2362	0.835085	0.922001	-0.0938755	Childhood Obesity 2y BMI
npx_nudc	-0.0254	0.13885	2158.5	0.310036	0.712297	-0.185988	Childhood Obesity 2y BMI
npx_omd	-0.0397	0.0238	2211.5	0.420831	0.751684	-0.0356124	Childhood Obesity 2y BMI
npx_oscar	-0.0482	0.0054	2046	0.143945	0.541291	-0.365935	Childhood Obesity 2y BMI
npx_osm	-0.0161	0.08015	2057	0.156297	0.561265	-0.223505	Childhood Obesity 2y BMI
npx_padi2	0.0555	-0.07015	2557	0.574725	0.793252	0.0588878	Childhood Obesity 2y BMI
npx_pappa	0.0117	0.4651	2065	0.165774	0.561265	-0.348186	Childhood Obesity 2y BMI
npx_parp1	-0.0758	0.0893	2092	0.200951	0.612113	-0.251753	Childhood Obesity 2y BMI
npx_pcdh1	-0.0264	-0.0049	2127	0.254262	0.659265	-0.296458	Childhood Obesity 2y BMI
npx_pdgfb	-0.0811	0.17575	1647	0.00233878	0.162125	-0.528641	Childhood Obesity 2y BMI
npx_pdlim7	0.1082	-0.22665	2593	0.481519	0.766262	0.0321985	Childhood Obesity 2y BMI
npx_pgf	-0.0417	0.03635	2176	0.344276	0.722382	-0.344237	Childhood Obesity 2y BMI
npx_pik3ap1	-0.0703	0.11855	1987	0.0900348	0.441657	-0.388235	Childhood Obesity 2y BMI
npx_pklr	-0.1288	0.04175	2025	0.12246	0.522978	-0.266389	Childhood Obesity 2y BMI
npx_pla2g4a	-0.0044	-0.00655	2347	0.788957	0.900602	-0.136583	Childhood Obesity 2y BMI
npx_plaur	-0.0362	0.0911	1869.5	0.0306835	0.288835	-0.487075	Childhood Obesity 2y BMI
npx_plxna4	0.0636	-0.03855	2441	0.919457	0.967428	-0.0148703	Childhood Obesity 2y BMI
npx_pnliprp2	-0.4753	-0.6138	2446	0.903735	0.95643	0.108611	Childhood Obesity 2y BMI
npx_pnpt1	-0.0893	0.06435	2355.5	0.815016	0.91312	-0.0563165	Childhood Obesity 2y BMI
npx_pon3	-0.0119	0.0608	2281	0.59654	0.811026	0.0144653	Childhood Obesity 2y BMI
npx_ppp1r9b	-0.0147	0.10895	2213	0.424273	0.751684	-0.195627	Childhood Obesity 2y BMI
npx_prdx3	-0.0467	0.0819	2271.5	0.570677	0.793252	-0.0364721	Childhood Obesity 2y BMI
npx_prdx5	0.0038	0.08895	2195	0.384077	0.751684	-0.190181	Childhood Obesity 2y BMI
npx_preb	-0.0336	0.035	2150	0.294246	0.69358	-0.0760798	Childhood Obesity 2y BMI
npx_prelp	-0.0305	0.144	1896	0.0397761	0.313885	-0.338558	Childhood Obesity 2y BMI
npx_prkab1	0.0163	0.0398	2541	0.618724	0.825724	0.130198	Childhood Obesity 2y BMI
npx_prkcq	0.0824	-0.0272	2819	0.109588	0.497256	0.307245	Childhood Obesity 2y BMI
npx_prok1	-0.1447	-0.0547	2170	0.332274	0.722228	-0.248602	Childhood Obesity 2y BMI
npx_prss8	-0.0555	0.0923	1813	0.01707	0.272324	-0.538012	Childhood Obesity 2y BMI
npx_psip1	-0.0252	0.27945	2104	0.218225	0.632978	-0.273483	Childhood Obesity 2y BMI
npx_psmg3	-0.0559	-0.09845	2381	0.894319	0.953686	-0.0685041	Childhood Obesity 2y BMI
npx_pspn	0.0145	-0.10395	2242	0.493954	0.766262	-0.167622	Childhood Obesity 2y BMI
npx_pth1r	-0.0015	0.0154	2440	0.922605	0.967935	0.0551933	Childhood Obesity 2y BMI
npx_ptpn6	-0.0906	0.20095	2096	0.206595	0.619784	-0.310397	Childhood Obesity 2y BMI
npx_ptprm	-0.0145	0.1428	1839	0.0224835	0.286352	-0.390129	Childhood Obesity 2y BMI
npx_ptx3	-0.0593	0.0231	1874	0.0320884	0.288835	-0.345645	Childhood Obesity 2y BMI
npx_rab37	0.0625	0.1604	2206	0.408357	0.751684	-0.145878	Childhood Obesity 2y BMI
npx_rab6a	0.0977	-0.1635	2617	0.424273	0.751684	0.0689109	Childhood Obesity 2y BMI
npx_rabgap1l	-0.0508	-0.02045	2195	0.384077	0.751684	-0.154785	Childhood Obesity 2y BMI
npx_reg4	-0.1999	0.06365	2015	0.113152	0.507089	-0.299729	Childhood Obesity 2y BMI
npx_rgs8	-0.0311	0.00285	2313.5	0.688783	0.868153	-0.35316	Childhood Obesity 2y BMI
npx_robo1	-0.0485	0.0373	1886.5	0.036283	0.299335	-0.50006	Childhood Obesity 2y BMI
npx_samd9l	-0.009	-0.0797	2570	0.540104	0.793252	0.0579984	Childhood Obesity 2y BMI
npx_scg3	0.0249	-0.0377	2502.5	0.730101	0.87249	0.00693976	Childhood Obesity 2y BMI
npx_scgb1a1	-0.102	0.0065	2242	0.493954	0.766262	-0.204431	Childhood Obesity 2y BMI
npx_scgb3a2	-0.1901	-0.0038	1890	0.0375384	0.30281	-0.454977	Childhood Obesity 2y BMI
npx_scgn	-0.0861	0.1477	1742.5	0.00770428	0.174791	-0.422312	Childhood Obesity 2y BMI
npx_scrn1	0.0362	-0.00455	2428	0.960467	0.982111	-0.0671468	Childhood Obesity 2y BMI
npx_selplg	0.0142	-0.0538	2463.5	0.849042	0.928321	-0.156161	Childhood Obesity 2y BMI
npx_serpinb8	0.0112	0.34655	2101	0.21381	0.632349	-0.282882	Childhood Obesity 2y BMI
npx_sh2d1a	0.0319	0.10385	2229	0.461984	0.766262	-0.0871015	Childhood Obesity 2y BMI
npx_shmt1	-0.0141	0.13855	2264	0.550644	0.793252	-0.206822	Childhood Obesity 2y BMI
npx_siglec1	0.008	0.0892	2227.5	0.45837	0.766262	-0.22317	Childhood Obesity 2y BMI
npx_siglec10	-0.0376	-0.00905	2093	0.202352	0.612113	-0.300513	Childhood Obesity 2y BMI
npx_sirpb1	0.001	0.07495	2060	0.159802	0.561265	-0.307812	Childhood Obesity 2y BMI
npx_sit1	0.0618	0.07285	2236	0.479053	0.766262	-0.179692	Childhood Obesity 2y BMI
npx_skap2	0.106	-0.1544	2605	0.452384	0.766262	-0.0542019	Childhood Obesity 2y BMI
npx_slamf1	-0.0119	0.2749	1982	0.0863376	0.441657	-0.256432	Childhood Obesity 2y BMI
npx_slamf7	-0.1101	0.01885	2033	0.130329	0.541291	-0.275727	Childhood Obesity 2y BMI
npx_slc39a5	-0.0418	-0.01805	2431	0.95099	0.980708	0.022579	Childhood Obesity 2y BMI
npx_smoc2	-0.1163	0.0247	2037	0.134408	0.541291	-0.354226	Childhood Obesity 2y BMI
npx_smpdl3a	-0.0621	-0.06465	2377	0.881788	0.947009	-0.132668	Childhood Obesity 2y BMI
npx_spink4	-0.1788	-0.0008	2254.5	0.525776	0.7822	-0.0498867	Childhood Obesity 2y BMI
npx_spint2	-0.0567	0.0015	2242	0.493954	0.766262	-0.108424	Childhood Obesity 2y BMI
npx_spon1	-0.0656	0.06355	2091.5	0.200254	0.612113	-0.311542	Childhood Obesity 2y BMI
npx_spry2	0.0116	0.0439	2315	0.693169	0.868328	-0.106581	Childhood Obesity 2y BMI
npx_srpk2	-0.006	0.23455	2272	0.572025	0.793252	-0.0481862	Childhood Obesity 2y BMI
npx_stx8	0.0343	-0.02875	2507	0.716728	0.87249	-0.0260179	Childhood Obesity 2y BMI
npx_sult2a1	0.1875	0.3924	2347	0.788957	0.900602	-0.0682151	Childhood Obesity 2y BMI
npx_tank	0.0465	0.33705	1926.5	0.0529748	0.356108	-0.404319	Childhood Obesity 2y BMI
npx_tbc1d5	0.1151	0.03165	2402	0.960467	0.982111	-0.0997522	Childhood Obesity 2y BMI
npx_tff2	-0.1166	0.16605	2006	0.10526	0.483662	-0.315351	Childhood Obesity 2y BMI
npx_tgfa	-0.098	0.31775	1730	0.00664104	0.172193	-0.494454	Childhood Obesity 2y BMI
npx_tgfb1	-0.0531	0.06555	2065	0.165774	0.561265	-0.159672	Childhood Obesity 2y BMI
npx_timp3	-0.2288	0.0239	2140	0.276371	0.677324	-0.273133	Childhood Obesity 2y BMI
npx_tlr3	0.0242	-0.04025	2492.5	0.760109	0.890302	0.011139	Childhood Obesity 2y BMI
npx_tnf	-0.1005	0.0587	2590	0.283576	0.681708	-0.066444	Childhood Obesity 2y BMI
npx_tnfaip8	-0.0071	0.21095	1994.5	0.0958178	0.45358	-0.348527	Childhood Obesity 2y BMI
npx_tnfrsf11a	-0.0866	-0.032	2253	0.521902	0.779633	-0.152363	Childhood Obesity 2y BMI
npx_tnfrsf11b	-0.0146	0.08155	1851.5	0.0255799	0.286352	-0.508602	Childhood Obesity 2y BMI
npx_tnfrsf13b	-0.0434	0.06445	2105	0.219712	0.632978	-0.339753	Childhood Obesity 2y BMI
npx_tnfrsf13c	0.0202	-0.1074	2634	0.386247	0.751684	0.0946222	Childhood Obesity 2y BMI
npx_tnfrsf14	-0.0326	-0.0229	1974	0.0806779	0.441657	-0.42906	Childhood Obesity 2y BMI
npx_tnfrsf4	-0.0328	-0.0396	2594	0.479053	0.766262	0.0101751	Childhood Obesity 2y BMI
npx_tnfsf10	-0.0191	-0.0091	2122.5	0.246904	0.654206	-0.19766	Childhood Obesity 2y BMI
npx_tnfsf11	-0.0849	-0.00025	2291	0.624326	0.827118	-0.0727074	Childhood Obesity 2y BMI
npx_tnfsf12	-0.0632	0.13095	1664	0.00291992	0.162125	-0.458403	Childhood Obesity 2y BMI
npx_tnfsf13	-0.0421	0.19095	1713.5	0.00543995	0.165942	-0.505636	Childhood Obesity 2y BMI
npx_tpp1	-0.0601	0.14015	1737	0.00721903	0.1747	-0.475258	Childhood Obesity 2y BMI
npx_tpsab1	0.0122	-0.0228	2414.5	1	1	-0.00843741	Childhood Obesity 2y BMI
npx_tpt1	-0.0449	0.0042	2252	0.519329	0.779633	-0.0854042	Childhood Obesity 2y BMI
npx_traf2	-0.0537	0.10815	2111	0.228782	0.636536	-0.269551	Childhood Obesity 2y BMI
npx_trem2	-0.0882	-0.0133	2212	0.421975	0.751684	-0.265001	Childhood Obesity 2y BMI
npx_trim21	-0.0485	0.0989	2296	0.638425	0.830639	-0.0351607	Childhood Obesity 2y BMI
npx_trim5	-0.0463	0.0986	2539	0.624326	0.827118	0.033301	Childhood Obesity 2y BMI
npx_vash1	0.0582	0.01415	2596	0.474141	0.766262	0.0842376	Childhood Obesity 2y BMI
npx_vegfa	0.0201	-0.34655	2693	0.271157	0.674178	0.163548	Childhood Obesity 2y BMI
npx_vegfd	-0.1368	0.07555	1837	0.0220197	0.286352	-0.440847	Childhood Obesity 2y BMI
npx_was	0.0665	0.04395	2683	0.288804	0.68971	0.171232	Childhood Obesity 2y BMI
npx_wfikkn2	-0.0084	-0.0605	2748	0.187334	0.586227	0.0586547	Childhood Obesity 2y BMI
npx_wnt9a	-0.0087	-0.05555	2651	0.350379	0.730963	0.168439	Childhood Obesity 2y BMI
npx_ythdf3	-0.11	0.23155	1986.5	0.0896589	0.441657	-0.201299	Childhood Obesity 2y BMI

## Sheet: 5y BMI
Assay	Median_0	Median_1	Statistic	P_Value	FDR	Estimate	Comparison
npx_actn4	0.1199	0.1054	1651.5	0.417256	0.723818	-0.170745	Childhood Obesity 5y BMI
npx_ada	-0.2421	0.262	1251	0.00405404	0.183952	-0.465432	Childhood Obesity 5y BMI
npx_adam23	0.0383	-0.0583	1867	0.769084	0.918347	0.0296761	Childhood Obesity 5y BMI
npx_adgre2	-0.1472	-0.0214	1427	0.0491305	0.304105	-0.42931	Childhood Obesity 5y BMI
npx_ager	-0.1191	0.0027	1548	0.178866	0.55024	-0.340471	Childhood Obesity 5y BMI
npx_agrn	-0.0093	-0.0103	1732	0.691676	0.87117	-0.207172	Childhood Obesity 5y BMI
npx_agrp	-0.0184	0.0524	1785	0.901624	0.968313	-0.0271533	Childhood Obesity 5y BMI
npx_aldh3a1	0.0772	0.0044	1752	0.769084	0.918347	-0.0811407	Childhood Obesity 5y BMI
npx_ambn	-0.0097	-0.0365	1852	0.828741	0.938792	0.14375	Childhood Obesity 5y BMI
npx_amn	-0.0031	0.2087	1582	0.242347	0.610915	-0.131792	Childhood Obesity 5y BMI
npx_angpt1	0.0044	0.0536	1635	0.370162	0.703501	-0.190023	Childhood Obesity 5y BMI
npx_angptl2	0.065	0.0191	1876	0.733911	0.900033	-0.0470723	Childhood Obesity 5y BMI
npx_angptl4	-0.1679	0.1409	1422	0.0462388	0.304105	-0.388516	Childhood Obesity 5y BMI
npx_anxa11	-0.0212	-0.002	1683	0.51637	0.790896	-0.12439	Childhood Obesity 5y BMI
npx_aoc1	0.1021	0.0435	1707.5	0.601136	0.837845	-0.145248	Childhood Obesity 5y BMI
npx_arhgef12	0.0345	-0.0109	1799	0.958924	0.986215	-0.109873	Childhood Obesity 5y BMI
npx_arnt	-0.025	-0.0374	1708.5	0.604726	0.837845	-0.0576927	Childhood Obesity 5y BMI
npx_artn	-0.0203	0.0846	1621	0.332907	0.678018	-0.243467	Childhood Obesity 5y BMI
npx_atp5if1	0.041	-0.0371	2005	0.31522	0.657614	0.148467	Childhood Obesity 5y BMI
npx_axin1	-0.0006	0.0009	1767	0.828741	0.938792	-0.108165	Childhood Obesity 5y BMI
npx_b4galt1	-0.1286	0.0439	1372	0.0244026	0.280322	-0.385737	Childhood Obesity 5y BMI
npx_bach1	-0.0521	0.0251	1623	0.338075	0.678018	-0.301835	Childhood Obesity 5y BMI
npx_bank1	-0.1014	0.1271	1582	0.242347	0.610915	-0.221668	Childhood Obesity 5y BMI
npx_bcr	-0.0933	0.2071	1671	0.477236	0.766533	-0.214635	Childhood Obesity 5y BMI
npx_bsg	0.0061	-0.0457	1855	0.816718	0.938792	-0.0907717	Childhood Obesity 5y BMI
npx_btn2a1	-0.0374	0.0048	1665.5	0.459856	0.755329	-0.249255	Childhood Obesity 5y BMI
npx_btn3a2	0.0068	0.0916	1658	0.436739	0.740824	-0.130878	Childhood Obesity 5y BMI
npx_c1qa	-0.0847	0.0858	1402	0.0360632	0.304105	-0.432828	Childhood Obesity 5y BMI
npx_casp2	0.1165	-0.0694	1973	0.40118	0.710382	0.0958461	Childhood Obesity 5y BMI
npx_ccl11	0.0348	0.0402	1837	0.889402	0.96527	0.0716197	Childhood Obesity 5y BMI
npx_ccl13	-0.0504	0.1292	1472	0.0826193	0.394616	-0.275141	Childhood Obesity 5y BMI
npx_ccl17	0.012	0.2	1658	0.436739	0.740824	-0.175866	Childhood Obesity 5y BMI
npx_ccl20	-0.1576	0.145	1407	0.0384091	0.304105	-0.246988	Childhood Obesity 5y BMI
npx_ccl21	-0.0722	0.0087	1570	0.218342	0.593166	-0.233276	Childhood Obesity 5y BMI
npx_ccl22	0.0973	0.1235	1658	0.436739	0.740824	-0.254048	Childhood Obesity 5y BMI
npx_ccl23	0.0197	0.0615	1593	0.265929	0.639285	-0.237635	Childhood Obesity 5y BMI
npx_ccl24	0.0646	0.0946	1750	0.761224	0.918347	-0.097427	Childhood Obesity 5y BMI
npx_ccl25	0.0951	-0.0922	1900	0.642979	0.845658	0.0337957	Childhood Obesity 5y BMI
npx_ccl26	-0.0529	0.3536	1499	0.110349	0.440184	-0.215734	Childhood Obesity 5y BMI
npx_ccl28	-0.021	0.002	1694	0.553652	0.807131	-0.0528553	Childhood Obesity 5y BMI
npx_ccl3	-0.0269	0.0011	1643	0.392569	0.710382	-0.119524	Childhood Obesity 5y BMI
npx_ccl4	-0.0568	-0.0253	1684	0.519705	0.792659	-0.148037	Childhood Obesity 5y BMI
npx_ccl7	-0.0151	0.1875	1571	0.220275	0.593166	0.0523271	Childhood Obesity 5y BMI
npx_ccn2	0.0016	0.0353	1641	0.386891	0.710382	-0.0875493	Childhood Obesity 5y BMI
npx_cd160	-0.1457	-0.0523	1595	0.270381	0.640808	-0.206293	Childhood Obesity 5y BMI
npx_cd200	-0.0746	-0.0273	1663	0.452076	0.751899	-0.196191	Childhood Obesity 5y BMI
npx_cd200r1	0.0326	0.0312	1651	0.41578	0.723818	-0.116188	Childhood Obesity 5y BMI
npx_cd22	0.091	0.022	1802	0.97124	0.986215	-0.174144	Childhood Obesity 5y BMI
npx_cd244	0.0659	0.0407	1886.5	0.693576	0.87117	0.0412492	Childhood Obesity 5y BMI
npx_cd276	-0.0443	-0.0437	1732	0.691676	0.87117	-0.127678	Childhood Obesity 5y BMI
npx_cd4	-0.0493	-0.0527	1664.5	0.456735	0.753612	-0.169983	Childhood Obesity 5y BMI
npx_cd40	-0.0336	0.1003	1601	0.284041	0.643029	-0.202625	Childhood Obesity 5y BMI
npx_cd40lg	-0.0185	0.0938	1536	0.159706	0.541949	-0.272089	Childhood Obesity 5y BMI
npx_cd48	-0.0779	0.0395	1419	0.0445731	0.304105	-0.311564	Childhood Obesity 5y BMI
npx_cd58	-0.0364	0.0658	1411.5	0.0406297	0.304105	-0.37426	Childhood Obesity 5y BMI
npx_cd6	-0.1158	-0.173	1900	0.64298	0.845658	0.128968	Childhood Obesity 5y BMI
npx_cd70	-0.0528	-0.1614	1880	0.718452	0.898316	0.0394295	Childhood Obesity 5y BMI
npx_cd79b	0.0191	0.1358	1670	0.474049	0.766533	-0.15659	Childhood Obesity 5y BMI
npx_cd83	-0.0001	-0.0281	1922	0.564043	0.817512	0.0427934	Childhood Obesity 5y BMI
npx_cd84	0.0168	0.0005	1766.5	0.826734	0.938792	-0.0195573	Childhood Obesity 5y BMI
npx_cdon	-0.0359	0.0017	1623	0.338075	0.678018	-0.274951	Childhood Obesity 5y BMI
npx_cdsn	-0.1249	0.1009	1375	0.0253993	0.280322	-0.500015	Childhood Obesity 5y BMI
npx_ceacam21	0.0172	0.7957	1551	0.183913	0.561011	-0.23713	Childhood Obesity 5y BMI
npx_cep164	0.0078	0.0552	1562.5	0.204235	0.588393	-0.321946	Childhood Obesity 5y BMI
npx_chrdl1	-0.0318	-0.0229	1724	0.661543	0.85156	-0.183382	Childhood Obesity 5y BMI
npx_ckap4	-0.0808	-0.0002	1408	0.0388935	0.304105	-0.469612	Childhood Obesity 5y BMI
npx_ckmt1a_ckmt1b	-0.0893	0.1422	1454	0.0674905	0.355059	-0.398322	Childhood Obesity 5y BMI
npx_clec4a	0.0245	-0.0592	1776	0.865039	0.958906	0.0223362	Childhood Obesity 5y BMI
npx_clec4c	-0.1477	-0.0655	1694	0.553652	0.807131	-0.107729	Childhood Obesity 5y BMI
npx_clec4d	0.1089	0.01	1667	0.464561	0.75962	-0.196453	Childhood Obesity 5y BMI
npx_clec4g	-0.1152	0.1489	1111	0.00032441	0.117762	-0.679916	Childhood Obesity 5y BMI
npx_clec7a	-0.1324	0.1278	1320	0.0117839	0.212808	-0.29923	Childhood Obesity 5y BMI
npx_clip2	0.1535	-0.1471	1976	0.392569	0.710382	0.141895	Childhood Obesity 5y BMI
npx_clstn2	0.0224	-0.0419	1879	0.722306	0.898316	0.0746977	Childhood Obesity 5y BMI
npx_cntnap2	0.0327	-0.047	1943	0.493341	0.767084	0.060316	Childhood Obesity 5y BMI
npx_col9a1	-0.017	0.017	1592	0.263719	0.639285	-0.141539	Childhood Obesity 5y BMI
npx_colec12	-0.0253	-0.0025	1795	0.942518	0.985977	-0.149054	Childhood Obesity 5y BMI
npx_creld2	-0.0462	0.0447	1614	0.31522	0.657614	-0.191348	Childhood Obesity 5y BMI
npx_crhbp	-0.1131	0.1843	1275	0.00595378	0.189844	-0.506601	Childhood Obesity 5y BMI
npx_crim1	-0.143	-0.0011	1572	0.22222	0.593166	-0.293627	Childhood Obesity 5y BMI
npx_crkl	0.0368	-0.2275	1898	0.650379	0.846192	-0.0238848	Childhood Obesity 5y BMI
npx_crlf1	-0.1448	0.1093	1300.5	0.00881919	0.209195	-0.514742	Childhood Obesity 5y BMI
npx_csf1	-0.0957	0.0738	1271	0.00558986	0.189844	-0.44266	Childhood Obesity 5y BMI
npx_csf3	-0.0629	-0.1417	1762	0.808727	0.937916	-0.154402	Childhood Obesity 5y BMI
npx_cst7	-0.0795	0.2135	1705	0.592206	0.83322	0.0956882	Childhood Obesity 5y BMI
npx_ctrc	-0.1502	-0.0493	1800	0.963028	0.986215	-0.0409918	Childhood Obesity 5y BMI
npx_ctsc	-0.0067	0.1075	1494	0.104723	0.440184	-0.335953	Childhood Obesity 5y BMI
npx_ctso	-0.1355	0.0467	1543	0.170685	0.543496	-0.283443	Childhood Obesity 5y BMI
npx_cxadr	0.0052	-0.216	2263	0.0196412	0.261723	0.345947	Childhood Obesity 5y BMI
npx_cxcl1	-0.027	0.083	1539	0.164343	0.542335	-0.225035	Childhood Obesity 5y BMI
npx_cxcl10	-0.0732	0.1075	1469	0.0799222	0.391136	-0.44732	Childhood Obesity 5y BMI
npx_cxcl12	-0.0042	0.0623	1865	0.776968	0.921698	-0.0379337	Childhood Obesity 5y BMI
npx_cxcl14	-0.0473	-0.0301	1896.5	0.655951	0.849772	0.0863259	Childhood Obesity 5y BMI
npx_cxcl17	-0.0177	0.0557	1646	0.401179	0.710382	-0.120465	Childhood Obesity 5y BMI
npx_cxcl3	0.2262	0.0039	1980	0.381265	0.709739	0.195981	Childhood Obesity 5y BMI
npx_cxcl6	-0.0598	0.1619	1543	0.170685	0.543496	-0.309506	Childhood Obesity 5y BMI
npx_cxcl8	-0.1489	0.29	1900	0.0604507	0.347019	-0.208133	Childhood Obesity 5y BMI
npx_cxcl9	-0.1752	0.0464	1200	0.00170921	0.183952	-0.570611	Childhood Obesity 5y BMI
npx_dag1	-0.0032	0.1075	1484	0.0941529	0.432626	-0.336713	Childhood Obesity 5y BMI
npx_dapp1	-0.0076	0.2827	1602.5	0.287528	0.644276	-0.289523	Childhood Obesity 5y BMI
npx_dbnl	0.0567	0.0845	1718	0.639294	0.845658	-0.160951	Childhood Obesity 5y BMI
npx_decr1	0.0701	0.0346	1996	0.338075	0.678018	0.128599	Childhood Obesity 5y BMI
npx_dffa	-0.1728	0.0639	1430	0.0509378	0.308174	-0.42172	Childhood Obesity 5y BMI
npx_dgkz	-0.0154	0.007	1789	0.917956	0.971482	0.0154055	Childhood Obesity 5y BMI
npx_dnaja2	0.0568	-0.1517	1932	0.529774	0.796746	0.0127245	Childhood Obesity 5y BMI
npx_dner	-0.0164	-0.0001	1825	0.93842	0.984527	-0.0902003	Childhood Obesity 5y BMI
npx_dnph1	-0.1174	-0.0783	1645	0.398297	0.710382	-0.197873	Childhood Obesity 5y BMI
npx_dpp10	0.0109	-0.1489	2125	0.104723	0.440184	0.192077	Childhood Obesity 5y BMI
npx_edar	0.11	0.0882	1942	0.496596	0.767084	0.1108	Childhood Obesity 5y BMI
npx_egf	0.0571	0.0159	1821	0.95482	0.986215	-0.019827	Childhood Obesity 5y BMI
npx_egln1	-0.2731	0.2304	1377	0.0260829	0.280322	-0.472461	Childhood Obesity 5y BMI
npx_eif4g1	-0.0373	0.0318	1672	0.480434	0.767084	-0.138137	Childhood Obesity 5y BMI
npx_eif5a	-0.0151	-0.0413	1894	0.665281	0.853346	0.0851079	Childhood Obesity 5y BMI
npx_enah	-0.1553	0.0831	1630	0.356569	0.695885	-0.194171	Childhood Obesity 5y BMI
npx_enpp5	0.0297	-0.0752	2066.5	0.186474	0.564085	0.0839392	Childhood Obesity 5y BMI
npx_enpp7	0.0322	0.2144	1749	0.757303	0.918347	-0.109508	Childhood Obesity 5y BMI
npx_epcam	-0.0999	0.0127	1463	0.0747427	0.371666	-0.384474	Childhood Obesity 5y BMI
npx_epha1	0.0077	-0.0046	1890	0.680315	0.863477	-0.0027062	Childhood Obesity 5y BMI
npx_epo	-0.1671	0.495	1576	0.230122	0.596674	-0.18034	Childhood Obesity 5y BMI
npx_erbb3	-0.0355	0.0104	1453	0.0667217	0.355059	-0.35023	Childhood Obesity 5y BMI
npx_esm1	-0.1008	0.1042	1377.5	0.0262561	0.280322	-0.397718	Childhood Obesity 5y BMI
npx_f2r	-0.0299	0.0107	1643	0.392568	0.710382	-0.283987	Childhood Obesity 5y BMI
npx_fabp1	-0.1827	-0.153	1751	0.765151	0.918347	0.00227192	Childhood Obesity 5y BMI
npx_fabp9	0.0877	0.061	1727	0.672782	0.856912	-0.131925	Childhood Obesity 5y BMI
npx_faslg	-0.0825	0.0943	1443.5	0.059771	0.347019	-0.265891	Childhood Obesity 5y BMI
npx_fcar	0.0035	0.123	1708	0.602931	0.837845	-0.114736	Childhood Obesity 5y BMI
npx_fcrl2	0.0277	0.0854	2007	0.310282	0.657614	0.235116	Childhood Obesity 5y BMI
npx_fcrl3	-0.0535	-0.1462	1829	0.922045	0.972972	0.0188045	Childhood Obesity 5y BMI
npx_fcrl6	0.072	0.1009	1919	0.574528	0.821078	0.0664861	Childhood Obesity 5y BMI
npx_fgf19	-0.2582	0.3028	1356	0.0196412	0.261723	-0.4464	Childhood Obesity 5y BMI
npx_fgf2	0.1434	0.1274	1662	0.448984	0.751065	-0.250101	Childhood Obesity 5y BMI
npx_fgf5	-0.0844	0.0707	1547	0.177207	0.549795	-0.182378	Childhood Obesity 5y BMI
npx_fis1	-0.0526	0.0746	1638	0.37847	0.709739	-0.187017	Childhood Obesity 5y BMI
npx_fkbp1b	0.4006	0.0239	2130	0.0993261	0.440184	0.252765	Childhood Obesity 5y BMI
npx_flt3lg	-0.0556	0.101	1457	0.0698407	0.362174	-0.276916	Childhood Obesity 5y BMI
npx_foxo1	-0.0204	0.1835	1685	0.523051	0.794424	-0.199722	Childhood Obesity 5y BMI
npx_fst	-0.1281	0.0182	1295.5	0.00817535	0.209195	-0.497721	Childhood Obesity 5y BMI
npx_fstl3	-0.0649	0.0208	1651	0.415778	0.723818	-0.197092	Childhood Obesity 5y BMI
npx_fxyd5	-0.0938	-0.0809	1675	0.490097	0.767084	-0.208851	Childhood Obesity 5y BMI
npx_gal	0.0277	-0.024	1689	0.536543	0.796746	-0.170657	Childhood Obesity 5y BMI
npx_galnt3	-0.0323	0.0448	1693	0.550209	0.807131	0.0736267	Childhood Obesity 5y BMI
npx_gbp2	-0.063	-0.3006	1839	0.881268	0.96527	-0.122497	Childhood Obesity 5y BMI
npx_glod4	-0.0176	-0.0618	1714	0.624638	0.845658	-0.167594	Childhood Obesity 5y BMI
npx_gmpr	-0.2392	-0.2417	1698	0.567529	0.817512	-0.14106	Childhood Obesity 5y BMI
npx_gopc	-0.2288	-0.1686	1690	0.539944	0.796746	-0.253439	Childhood Obesity 5y BMI
npx_gzma	-0.1096	0.0722	1507	0.119846	0.462808	-0.277647	Childhood Obesity 5y BMI
npx_hcls1	-0.1986	0.1433	1413	0.0413942	0.304105	-0.442889	Childhood Obesity 5y BMI
npx_hexim1	-0.1913	0.086	1342	0.0161619	0.254979	-0.535829	Childhood Obesity 5y BMI
npx_hgf	-0.0414	0.1515	1358	0.020188	0.261723	-0.425385	Childhood Obesity 5y BMI
npx_hla_dra	0.0766	0.0555	1673	0.483643	0.767084	-0.111223	Childhood Obesity 5y BMI
npx_hla_e	-0.0568	0.0409	1558	0.196096	0.574058	-0.24451	Childhood Obesity 5y BMI
npx_hpcal1	0.0731	0.0044	1810	1	1	-0.0230693	Childhood Obesity 5y BMI
npx_hsd11b1	0.0154	0.0315	1906.5	0.619179	0.845658	-0.0178971	Childhood Obesity 5y BMI
npx_hspa1a	-0.1744	0.0746	1470	0.0808132	0.391136	-0.424972	Childhood Obesity 5y BMI
npx_ica1	-0.02	0.0085	1714	0.624638	0.845658	-0.179135	Childhood Obesity 5y BMI
npx_icam4	-0.1694	0.1038	1323	0.0123112	0.212808	-0.499158	Childhood Obesity 5y BMI
npx_ids	-0.0287	-0.0656	2122	0.108069	0.440184	0.240899	Childhood Obesity 5y BMI
npx_ifng	-0.3213	0.0053	1610	0.305396	0.657614	-0.0799695	Childhood Obesity 5y BMI
npx_ifngr1	-0.0643	-0.0225	1627	0.348566	0.687661	-0.246927	Childhood Obesity 5y BMI
npx_ifnlr1	0.0022	0.0557	1799	0.958924	0.986215	0.0631009	Childhood Obesity 5y BMI
npx_ikbkg	0.0028	0.1422	1545	0.173923	0.548991	-0.270629	Childhood Obesity 5y BMI
npx_il10	-0.0344	0.1324	1604	0.291045	0.648154	-0.228083	Childhood Obesity 5y BMI
npx_il10ra	-0.0428	0.1408	1652	0.418738	0.723818	-0.0700992	Childhood Obesity 5y BMI
npx_il10rb	-0.0667	-0.0293	1657	0.433708	0.740824	-0.230431	Childhood Obesity 5y BMI
npx_il11	0.0676	-0.1608	1788	0.91387	0.971482	-0.0506674	Childhood Obesity 5y BMI
npx_il12b	-0.1099	-0.1253	1767	0.828741	0.938792	-0.0546535	Childhood Obesity 5y BMI
npx_il12rb1	-0.057	0.0103	1574	0.226147	0.593166	-0.144682	Childhood Obesity 5y BMI
npx_il13	0.0107	0.0036	1812	0.991781	0.994521	-0.158845	Childhood Obesity 5y BMI
npx_il15	0.035	0.0412	1520	0.136628	0.506081	-0.35283	Childhood Obesity 5y BMI
npx_il15ra	-0.0106	-0.0221	1899	0.646675	0.846192	0.105314	Childhood Obesity 5y BMI
npx_il16	-0.0207	0.0365	1567	0.212618	0.593166	-0.298355	Childhood Obesity 5y BMI
npx_il17a	-0.0305	0.118	1768	0.832757	0.938792	-0.062388	Childhood Obesity 5y BMI
npx_il17c	-0.1043	-0.0817	1715	0.628288	0.845658	-0.0775285	Childhood Obesity 5y BMI
npx_il17d	0.0307	-0.0044	1914	0.592205	0.83322	0.112645	Childhood Obesity 5y BMI
npx_il17f	0.0178	0.1094	1845	0.856945	0.954206	0.103337	Childhood Obesity 5y BMI
npx_il17rb	-0.0689	-0.0033	1681	0.509734	0.78404	-0.153531	Childhood Obesity 5y BMI
npx_il18	-0.1255	0.196	1236	0.00316561	0.183952	-0.503555	Childhood Obesity 5y BMI
npx_il18r1	-0.0046	0.0788	1611	0.307832	0.657614	-0.229355	Childhood Obesity 5y BMI
npx_il1a	0.0164	0.008	1859.5	0.798765	0.934644	0.0140823	Childhood Obesity 5y BMI
npx_il1b	-0.0694	0.24	1596	0.272626	0.640808	-0.0422536	Childhood Obesity 5y BMI
npx_il1r2	0.0037	0.0528	1573	0.224177	0.593166	-0.264391	Childhood Obesity 5y BMI
npx_il1rl2	0.0006	0.1068	1524	0.142141	0.515971	-0.157844	Childhood Obesity 5y BMI
npx_il1rn	-0.093	0.1499	1417	0.0434915	0.304105	-0.497804	Childhood Obesity 5y BMI
npx_il2	0.101	0.0624	1777	0.869091	0.958906	-0.0845656	Childhood Obesity 5y BMI
npx_il20	-0.0754	0.0899	1315	0.0109496	0.209195	-0.51796	Childhood Obesity 5y BMI
npx_il20ra	0.0348	-0.0415	2196	0.0468041	0.304105	0.392734	Childhood Obesity 5y BMI
npx_il22ra1	-0.002	0.0729	1898	0.650379	0.846192	0.0358539	Childhood Obesity 5y BMI
npx_il24	0.0398	-0.0692	2173.5	0.0611824	0.347019	0.35075	Childhood Obesity 5y BMI
npx_il2rb	-0.0407	0.0668	1573	0.224177	0.593166	-0.179586	Childhood Obesity 5y BMI
npx_il32	-0.1259	0.0513	1612	0.310282	0.657614	-0.178892	Childhood Obesity 5y BMI
npx_il33	-0.0691	-0.1978	1929	0.539944	0.796746	0.0549539	Childhood Obesity 5y BMI
npx_il3ra	-0.0359	0.1081	1635	0.370161	0.703501	-0.123923	Childhood Obesity 5y BMI
npx_il4	0.0134	0.1805	1660	0.442838	0.747675	-0.105328	Childhood Obesity 5y BMI
npx_il4r	0.0221	0.1588	1564	0.207003	0.59167	-0.220992	Childhood Obesity 5y BMI
npx_il5	0.0487	-0.1822	2108	0.124828	0.474401	0.135062	Childhood Obesity 5y BMI
npx_il5ra	0.1133	0.1447	1742	0.730036	0.898316	-0.137347	Childhood Obesity 5y BMI
npx_il6	-0.111	0.5181	1765	0.0144279	0.238061	-0.388719	Childhood Obesity 5y BMI
npx_il7	-0.0442	-0.0242	1834.5	0.899585	0.968313	0.0160431	Childhood Obesity 5y BMI
npx_irak1	-0.002	-0.1205	1904	0.628288	0.845658	0.094654	Childhood Obesity 5y BMI
npx_irak4	-0.0618	0.0001	1703	0.585105	0.829661	-0.1973	Childhood Obesity 5y BMI
npx_ism1	-0.0386	0.0222	1593	0.265929	0.639285	-0.313208	Childhood Obesity 5y BMI
npx_itga11	-0.0197	0.0338	1677	0.496597	0.767084	-0.0676816	Childhood Obesity 5y BMI
npx_itga6	0.0517	-0.0776	2118	0.112666	0.44454	0.190951	Childhood Obesity 5y BMI
npx_itgb6	-0.0628	0.0197	1622	0.335484	0.678018	-0.115427	Childhood Obesity 5y BMI
npx_itm2a	-0.1037	-0.0096	1671	0.477236	0.766533	-0.185594	Childhood Obesity 5y BMI
npx_jchain	0.0019	-0.114	1802	0.97124	0.986215	-0.0484443	Childhood Obesity 5y BMI
npx_jun	-0.0622	0.0838	1515	0.12997	0.486384	-0.310861	Childhood Obesity 5y BMI
npx_klrb1	-0.0506	0.0629	1384	0.0286025	0.288409	-0.399836	Childhood Obesity 5y BMI
npx_klrd1	-0.1004	-0.0029	1451	0.0652058	0.355059	-0.324441	Childhood Obesity 5y BMI
npx_krt19	-0.1411	-0.0065	1535	0.158182	0.541949	-0.349507	Childhood Obesity 5y BMI
npx_kynu	-0.0042	-0.0322	1836	0.893473	0.96527	-0.0299702	Childhood Obesity 5y BMI
npx_lair1	-0.1171	0.1276	1461	0.0730784	0.368437	-0.411966	Childhood Obesity 5y BMI
npx_lama4	-0.0621	0.0396	1612	0.310282	0.657614	-0.277987	Childhood Obesity 5y BMI
npx_lamp3	-0.0567	-0.0052	1614	0.31522	0.657614	-0.20369	Childhood Obesity 5y BMI
npx_lap3	0.0863	-0.2631	2122	0.108071	0.440184	0.209243	Childhood Obesity 5y BMI
npx_lat	-0.1522	0.1151	1417	0.0434915	0.304105	-0.25958	Childhood Obesity 5y BMI
npx_lgals4	-0.1717	-0.0494	1461	0.0730784	0.368437	-0.296459	Childhood Obesity 5y BMI
npx_lgals9	-0.0861	0.0764	1398	0.0342749	0.300038	-0.472831	Childhood Obesity 5y BMI
npx_lgmn	-0.0806	0.2914	1230	0.00286293	0.183952	-0.495671	Childhood Obesity 5y BMI
npx_lhpp	-0.0806	-0.0973	1757	0.788837	0.929701	-0.172718	Childhood Obesity 5y BMI
npx_lifr	-0.023	0.0185	1559	0.197885	0.574658	-0.233916	Childhood Obesity 5y BMI
npx_lilrb4	-0.0597	0.1347	1577	0.232128	0.597606	-0.0735822	Childhood Obesity 5y BMI
npx_lrrn1	-0.0227	-0.0045	1786.5	0.907744	0.96915	0.174485	Childhood Obesity 5y BMI
npx_lsp1	-0.1277	0.2487	1216	0.00225669	0.183952	-0.60831	Childhood Obesity 5y BMI
npx_ltbr	-0.0422	0.0189	1753.5	0.774995	0.921698	-0.114557	Childhood Obesity 5y BMI
npx_lto1	-0.0291	-0.014	1772	0.848866	0.951045	-0.139562	Childhood Obesity 5y BMI
npx_ly6d	-0.026	0.0769	1497	0.108071	0.440184	-0.273169	Childhood Obesity 5y BMI
npx_ly75	-0.0273	0.0586	1742	0.730036	0.898316	-0.0305258	Childhood Obesity 5y BMI
npx_ly9	-0.0196	0.0481	1597	0.274883	0.640808	-0.125966	Childhood Obesity 5y BMI
npx_manf	0.0601	-0.0197	1803	0.975347	0.986215	-0.062159	Childhood Obesity 5y BMI
npx_map2k6	-0.1852	0.0005	1727	0.672782	0.856912	-0.120667	Childhood Obesity 5y BMI
npx_mapk9	-0.081	-0.1111	1819	0.963028	0.986215	-0.0562707	Childhood Obesity 5y BMI
npx_matn2	-0.06	-0.0127	1626	0.345924	0.687661	-0.293212	Childhood Obesity 5y BMI
npx_megf10	-0.0455	0.0668	1581	0.240278	0.610915	-0.233448	Childhood Obesity 5y BMI
npx_mepe	-0.1047	0.0975	1371.5	0.0242397	0.280322	-0.381024	Childhood Obesity 5y BMI
npx_mertk	-0.0929	0.0331	1425.5	0.0482474	0.304105	-0.301669	Childhood Obesity 5y BMI
npx_metap1d	0.0388	-0.0909	2021	0.277154	0.640808	0.109358	Childhood Obesity 5y BMI
npx_mgmt	-0.0917	0.1811	1589	0.257177	0.630778	-0.285348	Childhood Obesity 5y BMI
npx_micb_mica	-0.0626	-0.1251	1786	0.905704	0.96915	-0.151052	Childhood Obesity 5y BMI
npx_milr1	-0.0002	0.0455	1842	0.869091	0.958906	0.105954	Childhood Obesity 5y BMI
npx_mln	0.0024	0.0134	1677	0.496597	0.767084	-0.171243	Childhood Obesity 5y BMI
npx_mmp1	0.0961	0.0802	1644	0.395427	0.710382	-0.188609	Childhood Obesity 5y BMI
npx_mmp10	-0.1111	0.1188	1425	0.0479556	0.304105	-0.491959	Childhood Obesity 5y BMI
npx_mpig6b	0.0175	-0.0584	1900	0.64298	0.845658	0.0293701	Childhood Obesity 5y BMI
npx_mvk	-0.0586	0.0191	1816	0.975347	0.986215	-0.0202348	Childhood Obesity 5y BMI
npx_myo9b	0.0867	-0.0076	1903	0.631947	0.845658	0.0899927	Childhood Obesity 5y BMI
npx_mzb1	-0.0053	0.1029	1537	0.16124	0.541949	-0.29219	Childhood Obesity 5y BMI
npx_nbn	0.0022	0.0668	1499	0.110349	0.440184	-0.394275	Childhood Obesity 5y BMI
npx_ncf2	-0.0554	0.293	1573	0.224177	0.593166	-0.273313	Childhood Obesity 5y BMI
npx_nck2	0.0206	-0.0879	1713	0.620996	0.845658	-0.25144	Childhood Obesity 5y BMI
npx_ncln	-0.1553	-0.0573	1639	0.381265	0.709739	-0.128029	Childhood Obesity 5y BMI
npx_ncr1	-0.1172	-0.0015	1542	0.169082	0.543496	-0.27823	Childhood Obesity 5y BMI
npx_nell2	0.0026	-0.0212	2044.5	0.227135	0.593166	0.219847	Childhood Obesity 5y BMI
npx_nfasc	0.0488	-0.0018	1986.5	0.363325	0.701526	0.172638	Childhood Obesity 5y BMI
npx_nfatc1	-0.0277	-0.2311	1838	0.885334	0.96527	-0.0482321	Childhood Obesity 5y BMI
npx_nfatc3	-0.2057	-0.0309	1511.5	0.125461	0.474401	-0.292923	Childhood Obesity 5y BMI
npx_nme3	-0.1011	0.0658	1487.5	0.0977501	0.440184	-0.299397	Childhood Obesity 5y BMI
npx_nppc	0.0418	0.0314	1771	0.844833	0.949456	0.0058157	Childhood Obesity 5y BMI
npx_nrtn	0.054	-0.0874	2082	0.161241	0.541949	0.243521	Childhood Obesity 5y BMI
npx_nt5c3a	-0.0504	0.1606	1699	0.571023	0.819294	-0.0936022	Childhood Obesity 5y BMI
npx_ntf3	-0.0708	0.0019	1816	0.975347	0.986215	0.0828858	Childhood Obesity 5y BMI
npx_nub1	-0.0886	-0.0419	1773	0.852904	0.952628	-0.211266	Childhood Obesity 5y BMI
npx_nudc	-0.0925	0.0452	1498.5	0.109775	0.440184	-0.390211	Childhood Obesity 5y BMI
npx_omd	-0.0998	0.0405	1313	0.010631	0.209195	-0.430158	Childhood Obesity 5y BMI
npx_oscar	-0.0348	-0.0028	1612	0.310282	0.657614	-0.257297	Childhood Obesity 5y BMI
npx_osm	-0.0222	0.0884	1630	0.356569	0.695885	-0.087238	Childhood Obesity 5y BMI
npx_padi2	0.0629	0.0542	1857	0.808727	0.937916	0.0724561	Childhood Obesity 5y BMI
npx_pappa	-0.0061	0.196	1539	0.164344	0.542335	-0.313808	Childhood Obesity 5y BMI
npx_parp1	-0.2054	0.0321	1498	0.109205	0.440184	-0.326678	Childhood Obesity 5y BMI
npx_pcdh1	-0.0366	-0.0068	1597	0.274883	0.640808	-0.295622	Childhood Obesity 5y BMI
npx_pdgfb	-0.0799	0.1129	1528	0.147823	0.531285	-0.240454	Childhood Obesity 5y BMI
npx_pdlim7	0.1376	-0.149	1917	0.58157	0.827882	0.0695497	Childhood Obesity 5y BMI
npx_pgf	-0.0257	0.0618	1663.5	0.453625	0.751899	-0.206528	Childhood Obesity 5y BMI
npx_pik3ap1	-0.0831	0.0304	1598	0.277154	0.640808	-0.298289	Childhood Obesity 5y BMI
npx_pklr	-0.162	0.0337	1452	0.0659602	0.355059	-0.343759	Childhood Obesity 5y BMI
npx_pla2g4a	-0.0499	-0.0684	1631	0.359262	0.697391	-0.292603	Childhood Obesity 5y BMI
npx_plaur	-0.0413	0.0675	1409.5	0.0396292	0.304105	-0.450184	Childhood Obesity 5y BMI
npx_plxna4	0.0865	-0.0549	2073	0.175559	0.549378	0.313389	Childhood Obesity 5y BMI
npx_pnliprp2	-0.3916	-0.6019	2030	0.257177	0.630778	0.197809	Childhood Obesity 5y BMI
npx_pnpt1	0.0174	-0.1675	2001.5	0.323984	0.670827	0.133954	Childhood Obesity 5y BMI
npx_pon3	0.0571	0.0472	1767	0.828741	0.938792	0.00081383	Childhood Obesity 5y BMI
npx_ppp1r9b	-0.0751	-0.0609	1567	0.212618	0.593166	-0.318463	Childhood Obesity 5y BMI
npx_prdx3	0.0724	0.0782	1992	0.348566	0.687661	0.238494	Childhood Obesity 5y BMI
npx_prdx5	-0.0848	0.0892	1675.5	0.491717	0.767084	-0.183487	Childhood Obesity 5y BMI
npx_preb	-0.0404	0.0022	1838	0.885333	0.96527	0.101658	Childhood Obesity 5y BMI
npx_prelp	-0.1137	0.1391	1172	0.0010351	0.183952	-0.497739	Childhood Obesity 5y BMI
npx_prkab1	0.0163	0.1376	1670	0.474049	0.766533	0.0382851	Childhood Obesity 5y BMI
npx_prkcq	0.0824	-0.0018	1896	0.657812	0.849772	0.0647969	Childhood Obesity 5y BMI
npx_prok1	0.0864	-0.1069	1930	0.536543	0.796746	0.113233	Childhood Obesity 5y BMI
npx_prss8	-0.0855	0.119	1279	0.00633892	0.189844	-0.520434	Childhood Obesity 5y BMI
npx_psip1	-0.1941	0.3071	1390	0.0309263	0.295428	-0.369207	Childhood Obesity 5y BMI
npx_psmg3	-0.0941	-0.1303	1635	0.370162	0.703501	-0.23227	Childhood Obesity 5y BMI
npx_pspn	-0.0424	0.2194	1533	0.155168	0.541949	-0.267559	Childhood Obesity 5y BMI
npx_pth1r	0.0488	0.0309	1698	0.567529	0.817512	-0.130097	Childhood Obesity 5y BMI
npx_ptpn6	-0.1987	0.1846	1399	0.0347151	0.300038	-0.466252	Childhood Obesity 5y BMI
npx_ptprm	-0.021	0.0776	1523.5	0.141441	0.515971	-0.320495	Childhood Obesity 5y BMI
npx_ptx3	-0.0411	0.0676	1350	0.0180767	0.261723	-0.414767	Childhood Obesity 5y BMI
npx_rab37	-0.0657	0.1338	1830	0.917957	0.971482	0.0580614	Childhood Obesity 5y BMI
npx_rab6a	0.2021	-0.2026	2138	0.0911557	0.424225	0.312681	Childhood Obesity 5y BMI
npx_rabgap1l	-0.1524	0.0879	1505	0.117414	0.458291	-0.279205	Childhood Obesity 5y BMI
npx_reg4	-0.2264	0.3071	1388	0.0301343	0.295428	-0.370542	Childhood Obesity 5y BMI
npx_rgs8	-0.0251	-0.0371	1814.5	0.981509	0.989013	-0.148117	Childhood Obesity 5y BMI
npx_robo1	-0.0678	0.0411	1573.5	0.22516	0.593166	-0.28936	Childhood Obesity 5y BMI
npx_samd9l	-0.0002	-0.0642	1859	0.800755	0.934644	-0.0386297	Childhood Obesity 5y BMI
npx_scg3	0.0606	-0.0389	2008.5	0.306612	0.657614	0.0774907	Childhood Obesity 5y BMI
npx_scgb1a1	-0.0436	-0.1195	1749	0.757303	0.918347	-0.178506	Childhood Obesity 5y BMI
npx_scgb3a2	-0.2019	0.0366	1247	0.0037973	0.183952	-0.558293	Childhood Obesity 5y BMI
npx_scgn	-0.0636	0.0364	1584	0.24652	0.617151	-0.236105	Childhood Obesity 5y BMI
npx_scrn1	-0.0843	-0.1053	1768	0.832757	0.938792	-0.107331	Childhood Obesity 5y BMI
npx_selplg	0.0142	-0.0177	1764.5	0.818718	0.938792	-0.184613	Childhood Obesity 5y BMI
npx_serpinb8	-0.1381	0.192	1445	0.0608275	0.347019	-0.427306	Childhood Obesity 5y BMI
npx_sh2d1a	0.0132	0.3151	1533	0.155168	0.541949	-0.171331	Childhood Obesity 5y BMI
npx_shmt1	-0.0839	-0.0279	1661	0.445905	0.749368	-0.172484	Childhood Obesity 5y BMI
npx_siglec1	-0.043	0.133	1410.5	0.040127	0.304105	-0.379495	Childhood Obesity 5y BMI
npx_siglec10	-0.0806	0.0812	1310	0.0101683	0.209195	-0.475422	Childhood Obesity 5y BMI
npx_sirpb1	0.0359	-0.0053	1612	0.310282	0.657614	-0.265448	Childhood Obesity 5y BMI
npx_sit1	0.0568	-0.0265	1760	0.800755	0.934644	-0.116343	Childhood Obesity 5y BMI
npx_skap2	0.218	-0.1328	2017.5	0.2852	0.643029	0.118936	Childhood Obesity 5y BMI
npx_slamf1	-0.0119	0.0572	1836	0.893473	0.96527	0.0408541	Childhood Obesity 5y BMI
npx_slamf7	-0.1758	-0.0136	1585	0.248626	0.61816	-0.140955	Childhood Obesity 5y BMI
npx_slc39a5	-0.0139	0.0075	1742	0.730036	0.898316	-0.124458	Childhood Obesity 5y BMI
npx_smoc2	-0.1327	0.0479	1345	0.0168581	0.254979	-0.440365	Childhood Obesity 5y BMI
npx_smpdl3a	-0.0194	-0.0168	1826	0.934323	0.983071	-0.0243496	Childhood Obesity 5y BMI
npx_spink4	-0.2203	0.0626	1450	0.0644585	0.355059	-0.166744	Childhood Obesity 5y BMI
npx_spint2	-0.0666	0.0656	1424	0.047378	0.304105	-0.391335	Childhood Obesity 5y BMI
npx_spon1	-0.1046	0.1077	1384	0.0286025	0.288409	-0.433654	Childhood Obesity 5y BMI
npx_spry2	0.0201	0.0999	1689	0.536543	0.796746	-0.121135	Childhood Obesity 5y BMI
npx_srpk2	-0.0269	0.0128	1639	0.381265	0.709739	-0.251146	Childhood Obesity 5y BMI
npx_stx8	0.0343	0.0003	1801	0.967134	0.986215	-0.0628544	Childhood Obesity 5y BMI
npx_sult2a1	0.1584	-0.0949	2001	0.32525	0.670827	0.22663	Childhood Obesity 5y BMI
npx_tank	-0.1364	0.1795	1479	0.0891994	0.420511	-0.348308	Childhood Obesity 5y BMI
npx_tbc1d5	0.1359	0.1165	1718	0.639294	0.845658	-0.137042	Childhood Obesity 5y BMI
npx_tff2	0.0533	0.117	1601	0.284042	0.643029	-0.26309	Childhood Obesity 5y BMI
npx_tgfa	-0.1114	0.0916	1377	0.0260829	0.280322	-0.406532	Childhood Obesity 5y BMI
npx_tgfb1	-0.0866	-0.0112	1648	0.406983	0.717159	-0.0598661	Childhood Obesity 5y BMI
npx_timp3	0.2008	0.1677	1805	0.983563	0.989013	-0.0766973	Childhood Obesity 5y BMI
npx_tlr3	0.0362	-0.0576	1878	0.726168	0.898316	0.00993424	Childhood Obesity 5y BMI
npx_tnf	-0.13185	0.024	2182	0.490794	0.767084	0.0466148	Childhood Obesity 5y BMI
npx_tnfaip8	0.0563	0.1269	1574	0.226147	0.593166	-0.252976	Childhood Obesity 5y BMI
npx_tnfrsf11a	-0.0695	0.084	1540.5	0.166699	0.543496	-0.266599	Childhood Obesity 5y BMI
npx_tnfrsf11b	-0.0675	0.123	1283.5	0.0067988	0.189844	-0.549255	Childhood Obesity 5y BMI
npx_tnfrsf13b	-0.05	0.0654	1556	0.192557	0.574058	-0.335975	Childhood Obesity 5y BMI
npx_tnfrsf13c	-0.0334	0.0466	1755	0.780919	0.923367	-0.0242106	Childhood Obesity 5y BMI
npx_tnfrsf14	-0.0578	0.0382	1398	0.0342754	0.300038	-0.378667	Childhood Obesity 5y BMI
npx_tnfrsf4	-0.0472	-0.0234	1709.5	0.608325	0.839627	-0.159899	Childhood Obesity 5y BMI
npx_tnfsf10	-0.0252	-0.0783	1836	0.893473	0.96527	0.0361015	Childhood Obesity 5y BMI
npx_tnfsf11	-0.0017	-0.1569	1974	0.398297	0.710382	0.19968	Childhood Obesity 5y BMI
npx_tnfsf12	-0.0237	0.0758	1534.5	0.157424	0.541949	-0.193739	Childhood Obesity 5y BMI
npx_tnfsf13	-0.0421	0.066	1273.5	0.0058148	0.189844	-0.441858	Childhood Obesity 5y BMI
npx_tpp1	-0.0746	0.1245	1399	0.0347151	0.300038	-0.36687	Childhood Obesity 5y BMI
npx_tpsab1	0.012	-0.0495	1930	0.536543	0.796746	0.0957721	Childhood Obesity 5y BMI
npx_tpt1	0.0101	-0.0801	1745	0.741683	0.906501	-0.0252445	Childhood Obesity 5y BMI
npx_traf2	-0.2147	0.0291	1498	0.109205	0.440184	-0.413292	Childhood Obesity 5y BMI
npx_trem2	-0.0387	-0.018	1817	0.97124	0.986215	-0.103824	Childhood Obesity 5y BMI
npx_trim21	-0.0684	0.0316	1558	0.196097	0.574058	-0.251721	Childhood Obesity 5y BMI
npx_trim5	-0.0013	0.1475	1868	0.765151	0.918347	0.0378536	Childhood Obesity 5y BMI
npx_vash1	0.0304	0.0264	1707	0.599345	0.837845	-0.207353	Childhood Obesity 5y BMI
npx_vegfa	-0.0384	0.018	1719	0.64298	0.845658	-0.0901429	Childhood Obesity 5y BMI
npx_vegfd	-0.1146	-0.0649	1642	0.389724	0.710382	-0.10798	Childhood Obesity 5y BMI
npx_was	0.0165	0.008	2018	0.284042	0.643029	0.249775	Childhood Obesity 5y BMI
npx_wfikkn2	-0.0084	-0.0778	2191.5	0.0494275	0.304105	0.254587	Childhood Obesity 5y BMI
npx_wnt9a	-0.0099	-0.1419	2061	0.196097	0.574058	0.225777	Childhood Obesity 5y BMI
npx_ythdf3	-0.1721	0.2508	1310.5	0.0102439	0.209195	-0.404713	Childhood Obesity 5y BMI

## Sheet: 8y BMI
Assay	Median_0	Median_1	Statistic	P_Value	FDR	Estimate	Comparison
npx_actn4	-0.0254	0.0846	221	0.139318	0.971771	-0.453026	Childhood Obesity 8y BMI
npx_ada	-0.2421	-0.2034	266	0.549027	0.973136	-0.271728	Childhood Obesity 8y BMI
npx_adam23	-0.1013	-0.0745	251	0.373204	0.971771	-0.151025	Childhood Obesity 8y BMI
npx_adgre2	-0.0395	-0.1456	326	0.58492	0.973136	0.0178972	Childhood Obesity 8y BMI
npx_ager	-0.0889	-0.3905	370	0.161686	0.971771	0.310467	Childhood Obesity 8y BMI
npx_agrn	-0.0093	-0.4057	400	0.0466159	0.846078	0.592155	Childhood Obesity 8y BMI
npx_agrp	0.1078	0.0416	312	0.786891	0.989965	0.0171747	Childhood Obesity 8y BMI
npx_aldh3a1	-0.1649	-0.2435	314	0.757325	0.989965	-0.0754862	Childhood Obesity 8y BMI
npx_ambn	-0.0597	0.0522	223	0.150191	0.971771	-0.297121	Childhood Obesity 8y BMI
npx_amn	0.0182	0.1657	260	0.474256	0.972627	-0.12429	Childhood Obesity 8y BMI
npx_angpt1	-0.0754	0.0776	301	0.953814	0.992075	-0.0487231	Childhood Obesity 8y BMI
npx_angptl2	-0.0003	-0.1566	349	0.323202	0.971771	0.293846	Childhood Obesity 8y BMI
npx_angptl4	-0.2137	0.1957	150	0.00344122	0.469352	-0.7704	Childhood Obesity 8y BMI
npx_anxa11	-0.0226	-0.1517	302	0.938444	0.992075	-0.128648	Childhood Obesity 8y BMI
npx_aoc1	0.0468	0.2551	222	0.144678	0.971771	-0.49191	Childhood Obesity 8y BMI
npx_arhgef12	0.0215	-0.3971	289	0.877247	0.992075	-0.270806	Childhood Obesity 8y BMI
npx_arnt	0.0717	0.2378	284	0.80179	0.989965	-0.0324914	Childhood Obesity 8y BMI
npx_artn	-0.1386	-0.0706	232	0.207033	0.971771	-0.575238	Childhood Obesity 8y BMI
npx_atp5if1	-0.1085	-0.4272	344	0.373204	0.971771	0.152253	Childhood Obesity 8y BMI
npx_axin1	-0.1319	0.0009	227	0.173818	0.971771	-0.587935	Childhood Obesity 8y BMI
npx_b4galt1	-0.1286	-0.099	259	0.46235	0.972627	-0.285362	Childhood Obesity 8y BMI
npx_bach1	-0.1109	-0.2348	286	0.831797	0.992075	-0.426215	Childhood Obesity 8y BMI
npx_bank1	-0.3221	-0.2061	263	0.510942	0.973136	-0.388308	Childhood Obesity 8y BMI
npx_bcr	-0.2688	0.0517	248	0.342665	0.971771	-0.411871	Childhood Obesity 8y BMI
npx_bsg	-0.0255	-0.063	298	1	1	-0.0380673	Childhood Obesity 8y BMI
npx_btn2a1	-0.0295	-0.1484	350	0.31374	0.971771	0.239764	Childhood Obesity 8y BMI
npx_btn3a2	0.0089	-0.0839	353	0.286437	0.971771	0.294012	Childhood Obesity 8y BMI
npx_c1qa	-0.0175	0.1162	255	0.416399	0.971771	-0.267076	Childhood Obesity 8y BMI
npx_casp2	0.1048	0.0028	290	0.892493	0.992075	-0.0315243	Childhood Obesity 8y BMI
npx_ccl11	-0.1254	0.3865	187	0.0308993	0.846078	-0.697833	Childhood Obesity 8y BMI
npx_ccl13	-0.2387	0.1292	164	0.0085149	0.469352	-0.865613	Childhood Obesity 8y BMI
npx_ccl17	0.1977	0.1756	281	0.757325	0.989965	-0.140422	Childhood Obesity 8y BMI
npx_ccl20	-0.1609	0.1739	213	0.101681	0.971317	-0.337984	Childhood Obesity 8y BMI
npx_ccl21	-0.163	0.0087	245.5	0.31506	0.971771	-0.453672	Childhood Obesity 8y BMI
npx_ccl22	-0.0278	0.1947	225	0.161686	0.971771	-0.422833	Childhood Obesity 8y BMI
npx_ccl23	-0.0257	0.0693	270	0.601848	0.973136	-0.0618726	Childhood Obesity 8y BMI
npx_ccl24	-0.0334	0.3903	216	0.114738	0.971771	-0.474402	Childhood Obesity 8y BMI
npx_ccl25	-0.035	0.1902	241	0.277696	0.971771	-0.199126	Childhood Obesity 8y BMI
npx_ccl26	-0.23	0.3911	185	0.0278784	0.846078	-0.649175	Childhood Obesity 8y BMI
npx_ccl28	-0.021	-0.4101	303	0.923097	0.992075	0.0882072	Childhood Obesity 8y BMI
npx_ccl3	-0.0282	-0.1723	341	0.405339	0.971771	0.225719	Childhood Obesity 8y BMI
npx_ccl4	-0.1198	-0.0568	307	0.862045	0.992075	0.150851	Childhood Obesity 8y BMI
npx_ccl7	-0.1222	0.1875	229	0.186602	0.971771	-0.0179343	Childhood Obesity 8y BMI
npx_ccn2	-0.0277	-0.0399	294	0.953332	0.992075	-0.000448014	Childhood Obesity 8y BMI
npx_cd160	-0.0754	-0.248	371	0.15586	0.971771	0.417907	Childhood Obesity 8y BMI
npx_cd200	-0.102	-0.0074	261	0.486325	0.973136	-0.102058	Childhood Obesity 8y BMI
npx_cd200r1	-0.0208	0.0521	213	0.101681	0.971317	-0.625219	Childhood Obesity 8y BMI
npx_cd22	0.1073	-0.0199	301	0.953814	0.992075	-0.0238412	Childhood Obesity 8y BMI
npx_cd244	0.0283	0.0708	278	0.713633	0.989965	0.0648121	Childhood Obesity 8y BMI
npx_cd276	0.0038	-0.0573	382	0.101681	0.971317	0.502971	Childhood Obesity 8y BMI
npx_cd4	-0.086	-0.271	380	0.110249	0.971771	0.34684	Childhood Obesity 8y BMI
npx_cd40	-0.0923	-0.0717	266	0.549027	0.973136	-0.163475	Childhood Obesity 8y BMI
npx_cd40lg	-0.0477	-0.0398	257	0.439037	0.971771	-0.293088	Childhood Obesity 8y BMI
npx_cd48	-0.1406	-0.0779	255	0.416399	0.971771	-0.358591	Childhood Obesity 8y BMI
npx_cd58	-0.0364	-0.0187	228	0.180128	0.971771	-0.523115	Childhood Obesity 8y BMI
npx_cd6	-0.1872	-0.2121	280	0.742668	0.989965	-0.136248	Childhood Obesity 8y BMI
npx_cd70	0.0737	-0.1036	308	0.846893	0.992075	-0.0558277	Childhood Obesity 8y BMI
npx_cd79b	0.0432	-0.0986	346	0.352666	0.971771	0.33953	Childhood Obesity 8y BMI
npx_cd83	-0.0208	-0.1225	340	0.416399	0.971771	0.138003	Childhood Obesity 8y BMI
npx_cd84	-0.0117	-0.0417	309	0.831797	0.992075	0.0626403	Childhood Obesity 8y BMI
npx_cdon	0.0036	-0.1494	361	0.221507	0.971771	0.378615	Childhood Obesity 8y BMI
npx_cdsn	-0.2042	0.0007	240	0.269135	0.971771	-0.355429	Childhood Obesity 8y BMI
npx_ceacam21	-0.124	0.1762	250	0.362846	0.971771	-0.333603	Childhood Obesity 8y BMI
npx_cep164	-0.0365	-0.0581	291	0.907779	0.992075	-0.270693	Childhood Obesity 8y BMI
npx_chrdl1	-0.0318	-0.2958	401	0.0437175	0.846078	0.469653	Childhood Obesity 8y BMI
npx_ckap4	-0.0611	-0.0252	287	0.846893	0.992075	-0.118415	Childhood Obesity 8y BMI
npx_ckmt1a_ckmt1b	0.0087	-0.208	315	0.742668	0.989965	0.0830171	Childhood Obesity 8y BMI
npx_clec4a	-0.038	-0.1042	325	0.601848	0.973136	0.280938	Childhood Obesity 8y BMI
npx_clec4c	-0.2073	0.0129	243	0.295358	0.971771	-0.523606	Childhood Obesity 8y BMI
npx_clec4d	0.1422	-0.1159	342	0.394452	0.971771	0.184746	Childhood Obesity 8y BMI
npx_clec4g	-0.1473	0.1379	183	0.0251103	0.846078	-0.617315	Childhood Obesity 8y BMI
npx_clec7a	-0.0273	-0.4166	390	0.0724825	0.971317	0.475026	Childhood Obesity 8y BMI
npx_clip2	0.0034	-0.2366	272	0.629072	0.973136	-0.228922	Childhood Obesity 8y BMI
npx_clstn2	-0.2688	0.0633	289	0.877247	0.992075	0.0539104	Childhood Obesity 8y BMI
npx_cntnap2	0.0033	-0.047	322	0.642875	0.973136	0.242068	Childhood Obesity 8y BMI
npx_col9a1	-0.0247	0.0219	265.5	0.538892	0.973136	-0.135522	Childhood Obesity 8y BMI
npx_colec12	-0.0151	-0.1789	403	0.0396722	0.846078	0.531334	Childhood Obesity 8y BMI
npx_creld2	-0.1312	-0.0925	295	0.9692	0.99384	0.0731579	Childhood Obesity 8y BMI
npx_crhbp	-0.0683	-0.0038	256	0.427633	0.971771	-0.345524	Childhood Obesity 8y BMI
npx_crim1	-0.2061	-0.0011	230	0.19121	0.971771	-0.542546	Childhood Obesity 8y BMI
npx_crkl	-0.1984	-0.2952	292	0.923097	0.992075	-0.131883	Childhood Obesity 8y BMI
npx_crlf1	-0.1142	-0.3246	357	0.25255	0.971771	0.290022	Childhood Obesity 8y BMI
npx_csf1	0.0435	-0.0657	290	0.891384	0.992075	-0.0797926	Childhood Obesity 8y BMI
npx_csf3	0.0067	-0.1711	330	0.536181	0.973136	0.0593646	Childhood Obesity 8y BMI
npx_cst7	-0.1139	0.0962	254	0.405339	0.971771	-0.0323059	Childhood Obesity 8y BMI
npx_ctrc	-0.3258	0.2162	202	0.0634435	0.9212	-0.529304	Childhood Obesity 8y BMI
npx_ctsc	-0.0067	-0.0827	293	0.937804	0.992075	-0.00813315	Childhood Obesity 8y BMI
npx_ctso	-0.0961	0.0565	243	0.295358	0.971771	-0.320562	Childhood Obesity 8y BMI
npx_cxadr	-0.1506	-0.0199	296	0.984597	0.998348	-0.0472344	Childhood Obesity 8y BMI
npx_cxcl1	-0.1558	0.1321	227	0.173818	0.971771	-0.404779	Childhood Obesity 8y BMI
npx_cxcl10	-0.2716	0.1495	165	0.00905086	0.469352	-0.712625	Childhood Obesity 8y BMI
npx_cxcl12	-0.0306	0.238	284	0.80179	0.989965	-0.0784881	Childhood Obesity 8y BMI
npx_cxcl14	-0.0497	-0.0346	272	0.629072	0.973136	-0.1634	Childhood Obesity 8y BMI
npx_cxcl17	-0.2241	-0.1821	296	0.984597	0.998348	-0.0380821	Childhood Obesity 8y BMI
npx_cxcl3	0.2262	-0.0942	338	0.439037	0.971771	0.273532	Childhood Obesity 8y BMI
npx_cxcl6	-0.0207	0.0693	263	0.510942	0.973136	-0.180457	Childhood Obesity 8y BMI
npx_cxcl8	-0.2064	0.4317	332	0.248265	0.971771	-0.132443	Childhood Obesity 8y BMI
npx_cxcl9	-0.1866	0.1238	195	0.0458645	0.846078	-0.558711	Childhood Obesity 8y BMI
npx_dag1	-0.0714	0.1293	244	0.301182	0.971771	-0.2719	Childhood Obesity 8y BMI
npx_dapp1	-0.0878	0.2827	244	0.304459	0.971771	-0.358452	Childhood Obesity 8y BMI
npx_dbnl	0.0215	0.0845	271	0.615395	0.973136	-0.166122	Childhood Obesity 8y BMI
npx_decr1	0.0403	-0.2884	350	0.31374	0.971771	0.276336	Childhood Obesity 8y BMI
npx_dffa	-0.3034	-0.281	268	0.575157	0.973136	-0.314711	Childhood Obesity 8y BMI
npx_dgkz	0.0532	0.119	267	0.56202	0.973136	-0.14159	Childhood Obesity 8y BMI
npx_dnaja2	0.0088	-0.0169	276	0.684998	0.986723	-0.142711	Childhood Obesity 8y BMI
npx_dner	-0.1318	0.0103	239	0.260753	0.971771	-0.358333	Childhood Obesity 8y BMI
npx_dnph1	0.0539	-0.3879	337	0.45061	0.972627	0.175735	Childhood Obesity 8y BMI
npx_dpp10	-0.0035	0.1694	265	0.536181	0.973136	-0.117494	Childhood Obesity 8y BMI
npx_edar	0.1806	-0.2334	356	0.25787	0.971771	0.357419	Childhood Obesity 8y BMI
npx_egf	-0.0031	0	291	0.907779	0.992075	-0.000808255	Childhood Obesity 8y BMI
npx_egln1	-0.3794	-0.0264	250	0.362846	0.971771	-0.350471	Childhood Obesity 8y BMI
npx_eif4g1	-0.089	0.0535	282	0.772067	0.989965	-0.0966688	Childhood Obesity 8y BMI
npx_eif5a	0.1475	0.0099	344	0.373204	0.971771	0.282438	Childhood Obesity 8y BMI
npx_enah	-0.2458	-0.0077	292	0.923097	0.992075	-0.177479	Childhood Obesity 8y BMI
npx_enpp5	-0.1375	0.1005	171	0.0129264	0.586534	-0.778501	Childhood Obesity 8y BMI
npx_enpp7	0.0234	0.194	256	0.427633	0.971771	-0.284464	Childhood Obesity 8y BMI
npx_epcam	-0.1491	-0.1262	266	0.549027	0.973136	-0.295659	Childhood Obesity 8y BMI
npx_epha1	-0.0004	-0.0076	274	0.6568	0.973136	-0.132166	Childhood Obesity 8y BMI
npx_epo	-0.5126	0.6578	213	0.101681	0.971317	-0.507003	Childhood Obesity 8y BMI
npx_erbb3	-0.0628	-0.0176	265	0.536181	0.973136	-0.228886	Childhood Obesity 8y BMI
npx_esm1	-0.2678	-0.2378	299	0.984597	0.998348	0.113338	Childhood Obesity 8y BMI
npx_f2r	-0.0974	-0.0674	313	0.772067	0.989965	0.0729276	Childhood Obesity 8y BMI
npx_fabp1	-0.1695	-0.7814	344	0.373204	0.971771	0.397693	Childhood Obesity 8y BMI
npx_fabp9	0.0622	-0.1202	346	0.352666	0.971771	0.255762	Childhood Obesity 8y BMI
npx_faslg	0	0.0383	267	0.558395	0.973136	-0.180781	Childhood Obesity 8y BMI
npx_fcar	-0.0351	-0.1249	311	0.80179	0.989965	0.0289201	Childhood Obesity 8y BMI
npx_fcrl2	0.0231	-0.0152	346	0.352666	0.971771	0.417301	Childhood Obesity 8y BMI
npx_fcrl3	0.0567	0.1227	260	0.474256	0.972627	-0.277627	Childhood Obesity 8y BMI
npx_fcrl6	-0.0271	0.266	254	0.405339	0.971771	-0.253062	Childhood Obesity 8y BMI
npx_fgf19	-0.1741	0.2011	224	0.15586	0.971771	-0.454432	Childhood Obesity 8y BMI
npx_fgf2	-0.0459	-0.1209	310	0.81676	0.992075	-0.203874	Childhood Obesity 8y BMI
npx_fgf5	-0.0001	0.1575	228	0.180128	0.971771	-0.45051	Childhood Obesity 8y BMI
npx_fis1	-0.0526	0.0002	243	0.295358	0.971771	-0.37579	Childhood Obesity 8y BMI
npx_fkbp1b	0.1187	0.0459	287	0.846893	0.992075	-0.0918072	Childhood Obesity 8y BMI
npx_flt3lg	0.0683	0.1368	231	0.200053	0.971771	-0.381831	Childhood Obesity 8y BMI
npx_foxo1	0.0145	-0.0145	293	0.938444	0.992075	-0.184602	Childhood Obesity 8y BMI
npx_fst	-0.1922	0.1013	180	0.021396	0.846078	-0.645157	Childhood Obesity 8y BMI
npx_fstl3	-0.1098	-0.0174	234	0.21908	0.971771	-0.482958	Childhood Obesity 8y BMI
npx_fxyd5	-0.2579	0.197	154	0.00450281	0.469352	-0.973375	Childhood Obesity 8y BMI
npx_gal	-0.2071	-0.4749	309	0.831797	0.992075	0.00143407	Childhood Obesity 8y BMI
npx_galnt3	-0.1167	0.0803	207	0.0790615	0.971317	-0.367383	Childhood Obesity 8y BMI
npx_gbp2	-0.347	-0.3231	279	0.728103	0.989965	-0.354166	Childhood Obesity 8y BMI
npx_glod4	0.0025	-0.3142	326	0.588434	0.973136	0.0520878	Childhood Obesity 8y BMI
npx_gmpr	-0.2978	-0.613	320	0.670842	0.981918	0.104024	Childhood Obesity 8y BMI
npx_gopc	-0.2972	-0.31	274	0.6568	0.973136	-0.282645	Childhood Obesity 8y BMI
npx_gzma	-0.0211	-0.1055	301	0.953814	0.992075	-0.0457138	Childhood Obesity 8y BMI
npx_hcls1	-0.1505	-0.1787	238	0.25255	0.971771	-0.452424	Childhood Obesity 8y BMI
npx_hexim1	-0.1913	-0.1094	241	0.277696	0.971771	-0.442426	Childhood Obesity 8y BMI
npx_hgf	-0.0941	0.0006	244	0.304459	0.971771	-0.356642	Childhood Obesity 8y BMI
npx_hla_dra	0.036	-0.166	273	0.642875	0.973136	-0.24791	Childhood Obesity 8y BMI
npx_hla_e	-0.0201	0.0167	273	0.642875	0.973136	-0.155781	Childhood Obesity 8y BMI
npx_hpcal1	0.0329	0.0623	262	0.498554	0.973136	-0.334667	Childhood Obesity 8y BMI
npx_hsd11b1	0.0785	0.1496	232	0.207033	0.971771	-0.517972	Childhood Obesity 8y BMI
npx_hspa1a	-0.1488	-0.3624	289	0.877247	0.992075	-0.206572	Childhood Obesity 8y BMI
npx_ica1	-0.0481	-0.0738	273	0.642875	0.973136	-0.338139	Childhood Obesity 8y BMI
npx_icam4	-0.1957	0.0502	192	0.0396722	0.846078	-0.661481	Childhood Obesity 8y BMI
npx_ids	-0.0331	-0.0325	339	0.427633	0.971771	0.372974	Childhood Obesity 8y BMI
npx_ifng	-0.3213	-0.0484	269	0.588434	0.973136	-0.136886	Childhood Obesity 8y BMI
npx_ifngr1	-0.0963	-0.0834	301	0.953814	0.992075	-0.075583	Childhood Obesity 8y BMI
npx_ifnlr1	0.0846	-0.0015	335	0.474256	0.972627	0.235235	Childhood Obesity 8y BMI
npx_ikbkg	-0.2155	0.0028	240	0.266167	0.971771	-0.382727	Childhood Obesity 8y BMI
npx_il10	-0.1076	0.1281	274	0.6568	0.973136	-0.06802	Childhood Obesity 8y BMI
npx_il10ra	0.0804	-0.001	342	0.394452	0.971771	0.339363	Childhood Obesity 8y BMI
npx_il10rb	-0.1305	-0.0617	318	0.699263	0.987675	0.0693733	Childhood Obesity 8y BMI
npx_il11	-0.0025	0.307	219	0.129049	0.971771	-0.46774	Childhood Obesity 8y BMI
npx_il12b	-0.1147	-0.2395	338	0.439037	0.971771	0.285705	Childhood Obesity 8y BMI
npx_il12rb1	-0.0959	-0.0126	244	0.304459	0.971771	-0.284353	Childhood Obesity 8y BMI
npx_il13	-0.0848	-0.0216	250	0.362846	0.971771	-0.419548	Childhood Obesity 8y BMI
npx_il15	-0.0341	0.2521	198	0.0528319	0.871726	-0.636529	Childhood Obesity 8y BMI
npx_il15ra	-0.0167	0	290	0.892493	0.992075	0.146497	Childhood Obesity 8y BMI
npx_il16	0.0231	0.1395	281	0.757325	0.989965	-0.11369	Childhood Obesity 8y BMI
npx_il17a	0.1184	0.0551	325	0.601848	0.973136	0.249252	Childhood Obesity 8y BMI
npx_il17c	-0.0334	-0.3973	357	0.25255	0.971771	0.165323	Childhood Obesity 8y BMI
npx_il17d	0.0171	-0.0339	320	0.670842	0.981918	0.0111856	Childhood Obesity 8y BMI
npx_il17f	-0.0457	0.1278	237	0.244525	0.971771	-0.224535	Childhood Obesity 8y BMI
npx_il17rb	-0.0011	-0.333	405	0.0359425	0.846078	0.593479	Childhood Obesity 8y BMI
npx_il18	-0.2215	0.078	212	0.0975956	0.971317	-0.517947	Childhood Obesity 8y BMI
npx_il18r1	-0.0318	0.0238	274	0.6568	0.973136	-0.115169	Childhood Obesity 8y BMI
npx_il1a	-0.0125	-0.043	267	0.56202	0.973136	-0.140851	Childhood Obesity 8y BMI
npx_il1b	-0.0382	0.1664	302	0.938444	0.992075	0.196267	Childhood Obesity 8y BMI
npx_il1r2	-0.0247	0.0369	254	0.405339	0.971771	-0.233659	Childhood Obesity 8y BMI
npx_il1rl2	0.0768	0.0818	273	0.642875	0.973136	-0.221769	Childhood Obesity 8y BMI
npx_il1rn	-0.0804	-0.1573	295	0.9692	0.99384	-0.204868	Childhood Obesity 8y BMI
npx_il2	-0.0089	0.3712	225	0.161686	0.971771	-0.333287	Childhood Obesity 8y BMI
npx_il20	-0.2207	0.0468	199	0.0553381	0.87338	-0.62142	Childhood Obesity 8y BMI
npx_il20ra	0.0529	0.1118	307	0.862045	0.992075	0.154484	Childhood Obesity 8y BMI
npx_il22ra1	-0.0291	-0.0369	347	0.342665	0.971771	0.310665	Childhood Obesity 8y BMI
npx_il24	-0.0186	0.0107	277	0.699263	0.987675	-0.1689	Childhood Obesity 8y BMI
npx_il2rb	-0.0792	0.1331	220	0.134109	0.971771	-0.434927	Childhood Obesity 8y BMI
npx_il32	-0.1446	-0.0551	274	0.6568	0.973136	-0.229589	Childhood Obesity 8y BMI
npx_il33	-0.1252	-0.198	331	0.523485	0.973136	0.0949336	Childhood Obesity 8y BMI
npx_il3ra	-0.1024	-0.0232	270	0.601848	0.973136	-0.179056	Childhood Obesity 8y BMI
npx_il4	0.1445	-0.3516	327	0.575157	0.973136	0.128724	Childhood Obesity 8y BMI
npx_il4r	-0.1357	0.1658	237	0.244525	0.971771	-0.35741	Childhood Obesity 8y BMI
npx_il5	0.3442	0.0313	319	0.684998	0.986723	-0.200589	Childhood Obesity 8y BMI
npx_il5ra	0.1038	0.183	251	0.373204	0.971771	-0.373969	Childhood Obesity 8y BMI
npx_il6	-0.3258	0.4382	295	0.0844804	0.971317	-0.320618	Childhood Obesity 8y BMI
npx_il7	-0.1435	-0.0686	289	0.875985	0.992075	-0.0712242	Childhood Obesity 8y BMI
npx_irak1	-0.087	-0.0626	254	0.405339	0.971771	-0.432373	Childhood Obesity 8y BMI
npx_irak4	-0.1806	-0.0585	268	0.575157	0.973136	-0.368302	Childhood Obesity 8y BMI
npx_ism1	0.0687	-0.1773	342	0.394452	0.971771	0.139344	Childhood Obesity 8y BMI
npx_itga11	-0.0852	-0.2247	328	0.56202	0.973136	0.0446392	Childhood Obesity 8y BMI
npx_itga6	-0.0285	-0.0302	312	0.786891	0.989965	-0.00839566	Childhood Obesity 8y BMI
npx_itgb6	-0.0588	0.0753	287	0.846893	0.992075	-0.188548	Childhood Obesity 8y BMI
npx_itm2a	-0.1637	-0.1372	285	0.81676	0.992075	-0.067524	Childhood Obesity 8y BMI
npx_jchain	0.0651	0.0856	285	0.81676	0.992075	-0.158885	Childhood Obesity 8y BMI
npx_jun	-0.0432	0.1134	220	0.134109	0.971771	-0.458297	Childhood Obesity 8y BMI
npx_klrb1	-0.1307	-0.0146	206	0.075715	0.971317	-0.507302	Childhood Obesity 8y BMI
npx_klrd1	-0.1358	-0.0976	292	0.923097	0.992075	-0.0319865	Childhood Obesity 8y BMI
npx_krt19	-0.2296	0.1029	227	0.173818	0.971771	-0.448646	Childhood Obesity 8y BMI
npx_kynu	0.1015	0.2495	290	0.892493	0.992075	-0.100803	Childhood Obesity 8y BMI
npx_lair1	-0.2435	-0.1244	243	0.295358	0.971771	-0.256138	Childhood Obesity 8y BMI
npx_lama4	-0.0566	-0.1269	336	0.46235	0.972627	0.114326	Childhood Obesity 8y BMI
npx_lamp3	-0.008	-0.0295	297	1	1	-0.111183	Childhood Obesity 8y BMI
npx_lap3	-0.0077	-0.1359	314	0.757325	0.989965	0.0324283	Childhood Obesity 8y BMI
npx_lat	-0.1681	0.0825	165	0.00905086	0.469352	-0.82444	Childhood Obesity 8y BMI
npx_lgals4	-0.1967	-0.2155	276	0.684998	0.986723	0.0122088	Childhood Obesity 8y BMI
npx_lgals9	-0.0984	-0.0014	264	0.523485	0.973136	-0.466926	Childhood Obesity 8y BMI
npx_lgmn	-0.1891	-0.0122	192	0.0396722	0.846078	-0.724417	Childhood Obesity 8y BMI
npx_lhpp	-0.0009	-0.6768	324	0.615395	0.973136	0.112574	Childhood Obesity 8y BMI
npx_lifr	-0.0587	-0.0531	269	0.588434	0.973136	-0.297106	Childhood Obesity 8y BMI
npx_lilrb4	-0.1019	-0.1169	311	0.80179	0.989965	0.0283021	Childhood Obesity 8y BMI
npx_lrrn1	-0.0285	-0.0121	325	0.601848	0.973136	0.193589	Childhood Obesity 8y BMI
npx_lsp1	-0.1511	-0.0359	237	0.244525	0.971771	-0.433991	Childhood Obesity 8y BMI
npx_ltbr	-0.0347	-0.0247	344	0.373204	0.971771	0.351193	Childhood Obesity 8y BMI
npx_lto1	-0.1247	-0.014	273	0.642875	0.973136	-0.223208	Childhood Obesity 8y BMI
npx_ly6d	-0.0935	-0.0789	302	0.938444	0.992075	0.0293063	Childhood Obesity 8y BMI
npx_ly75	-0.0836	0.0691	284	0.80179	0.989965	-0.0752273	Childhood Obesity 8y BMI
npx_ly9	-0.0585	0.0496	230	0.193244	0.971771	-0.426982	Childhood Obesity 8y BMI
npx_manf	-0.0382	0.3163	229	0.186602	0.971771	-0.440409	Childhood Obesity 8y BMI
npx_map2k6	0.008	-0.1874	316	0.728103	0.989965	-0.173659	Childhood Obesity 8y BMI
npx_mapk9	0.0003	-0.3447	318	0.699263	0.987675	0.050888	Childhood Obesity 8y BMI
npx_matn2	-0.0373	-0.0293	338	0.439037	0.971771	0.254072	Childhood Obesity 8y BMI
npx_megf10	-0.0101	-0.1306	345	0.362846	0.971771	0.164169	Childhood Obesity 8y BMI
npx_mepe	-0.0721	-0.1699	310	0.81676	0.992075	0.0141236	Childhood Obesity 8y BMI
npx_mertk	-0.0991	0.0331	230	0.193244	0.971771	-0.457773	Childhood Obesity 8y BMI
npx_metap1d	-0.0837	-0.4568	364	0.200053	0.971771	0.224944	Childhood Obesity 8y BMI
npx_mgmt	-0.2767	-0.0424	269	0.588434	0.973136	-0.267774	Childhood Obesity 8y BMI
npx_micb_mica	0.2593	-0.008	326	0.588434	0.973136	-0.0417212	Childhood Obesity 8y BMI
npx_milr1	-0.1163	-0.2136	301	0.953814	0.992075	-0.0665315	Childhood Obesity 8y BMI
npx_mln	-0.279	0.0695	258	0.45061	0.972627	-0.205553	Childhood Obesity 8y BMI
npx_mmp1	0.0478	0.0567	280	0.742668	0.989965	-0.0827836	Childhood Obesity 8y BMI
npx_mmp10	-0.1649	0.037	261	0.482509	0.973136	-0.37026	Childhood Obesity 8y BMI
npx_mpig6b	-0.0343	0.0836	286	0.831797	0.992075	0.137074	Childhood Obesity 8y BMI
npx_mvk	-0.0586	0.0631	294	0.953814	0.992075	0.0208205	Childhood Obesity 8y BMI
npx_myo9b	-0.1779	0.2476	216	0.114738	0.971771	-0.469383	Childhood Obesity 8y BMI
npx_mzb1	-0.1057	-0.0045	271	0.615395	0.973136	-0.0247392	Childhood Obesity 8y BMI
npx_nbn	-0.3133	-0.1412	280	0.742668	0.989965	-0.275138	Childhood Obesity 8y BMI
npx_ncf2	0.0821	-0.1106	327	0.575157	0.973136	0.109235	Childhood Obesity 8y BMI
npx_nck2	-0.1381	0.0436	218	0.124135	0.971771	-0.532339	Childhood Obesity 8y BMI
npx_ncln	-0.1356	-0.1616	280	0.742668	0.989965	-0.144219	Childhood Obesity 8y BMI
npx_ncr1	-0.1293	-0.1224	342	0.394452	0.971771	0.333968	Childhood Obesity 8y BMI
npx_nell2	-0.0192	0.0577	196.5	0.049936	0.863179	-0.570832	Childhood Obesity 8y BMI
npx_nfasc	0.0488	0.0181	271	0.615395	0.973136	-0.123842	Childhood Obesity 8y BMI
npx_nfatc1	-0.0101	0.1465	260	0.474256	0.972627	-0.418215	Childhood Obesity 8y BMI
npx_nfatc3	-0.1791	0.0766	251	0.373204	0.971771	-0.269703	Childhood Obesity 8y BMI
npx_nme3	0.0197	-0.1079	326.5	0.578234	0.973136	0.172713	Childhood Obesity 8y BMI
npx_nppc	-0.1504	0.4342	230	0.193244	0.971771	-0.412501	Childhood Obesity 8y BMI
npx_nrtn	-0.16	0.2007	213	0.101681	0.971317	-0.495687	Childhood Obesity 8y BMI
npx_nt5c3a	-0.1004	-0.0243	291	0.907779	0.992075	-0.0972124	Childhood Obesity 8y BMI
npx_ntf3	-0.021	0.2465	273	0.642875	0.973136	-0.0817	Childhood Obesity 8y BMI
npx_nub1	-0.1156	-0.422	306	0.877247	0.992075	-0.261154	Childhood Obesity 8y BMI
npx_nudc	-0.2065	0.0256	248	0.342665	0.971771	-0.336334	Childhood Obesity 8y BMI
npx_omd	-0.0416	-0.0805	352	0.295358	0.971771	0.333175	Childhood Obesity 8y BMI
npx_oscar	-0.0629	-0.044	240	0.269135	0.971771	-0.330575	Childhood Obesity 8y BMI
npx_osm	0.0016	-0.0556	274	0.6568	0.973136	-0.135966	Childhood Obesity 8y BMI
npx_padi2	-0.0126	0.005	284	0.80179	0.989965	-0.0152168	Childhood Obesity 8y BMI
npx_pappa	-0.1333	0.1105	204	0.0693615	0.968393	-0.656421	Childhood Obesity 8y BMI
npx_parp1	-0.6185	-0.0423	212	0.0975956	0.971317	-0.573714	Childhood Obesity 8y BMI
npx_pcdh1	-0.0366	-0.0759	321	0.653667	0.973136	-0.0973341	Childhood Obesity 8y BMI
npx_pdgfb	-0.0489	-0.1028	325	0.601848	0.973136	0.306857	Childhood Obesity 8y BMI
npx_pdlim7	0.0649	0.2168	283	0.786891	0.989965	-0.0711207	Childhood Obesity 8y BMI
npx_pgf	-0.0934	-0.0599	293	0.938444	0.992075	-0.297423	Childhood Obesity 8y BMI
npx_pik3ap1	-0.0703	-0.1901	277	0.699263	0.987675	-0.352556	Childhood Obesity 8y BMI
npx_pklr	-0.1207	-0.1208	292	0.923097	0.992075	-0.0248513	Childhood Obesity 8y BMI
npx_pla2g4a	-0.1649	0.0375	230	0.193244	0.971771	-0.488713	Childhood Obesity 8y BMI
npx_plaur	-0.0548	-0.1895	318	0.696424	0.987675	-0.0660626	Childhood Obesity 8y BMI
npx_plxna4	-0.0304	-0.161	334	0.486325	0.973136	0.258463	Childhood Obesity 8y BMI
npx_pnliprp2	-0.4995	-0.3504	257	0.439037	0.971771	-0.0874219	Childhood Obesity 8y BMI
npx_pnpt1	0.0174	-0.1823	339	0.427633	0.971771	0.0593305	Childhood Obesity 8y BMI
npx_pon3	-0.0499	-0.1174	283	0.786891	0.989965	-0.0328169	Childhood Obesity 8y BMI
npx_ppp1r9b	-0.201	-0.2237	249	0.352666	0.971771	-0.455952	Childhood Obesity 8y BMI
npx_prdx3	-0.1176	-0.0113	305	0.892493	0.992075	0.197899	Childhood Obesity 8y BMI
npx_prdx5	-0.1935	0.1172	260	0.474256	0.972627	-0.249336	Childhood Obesity 8y BMI
npx_preb	-0.0404	-0.0732	290	0.892493	0.992075	-0.181229	Childhood Obesity 8y BMI
npx_prelp	-0.2709	0.0079	241	0.277696	0.971771	-0.271049	Childhood Obesity 8y BMI
npx_prkab1	-0.2761	0.045	202	0.0634435	0.9212	-0.64963	Childhood Obesity 8y BMI
npx_prkcq	0.0298	0.2475	266	0.549027	0.973136	-0.203886	Childhood Obesity 8y BMI
npx_prok1	-0.0918	0.106	251	0.373204	0.971771	-0.256668	Childhood Obesity 8y BMI
npx_prss8	-0.0766	-0.0275	272	0.629072	0.973136	-0.345583	Childhood Obesity 8y BMI
npx_psip1	-0.2659	0.0052	258	0.45061	0.972627	-0.207792	Childhood Obesity 8y BMI
npx_psmg3	-0.1628	-0.4314	319	0.684998	0.986723	-0.0325158	Childhood Obesity 8y BMI
npx_pspn	-0.012	-0.1309	313	0.772067	0.989965	0.0521181	Childhood Obesity 8y BMI
npx_pth1r	0.0354	-0.1317	298	1	1	0.0137224	Childhood Obesity 8y BMI
npx_ptpn6	-0.2214	-0.5599	297	1	1	-0.17734	Childhood Obesity 8y BMI
npx_ptprm	-0.0433	-0.1015	313	0.772067	0.989965	0.00864204	Childhood Obesity 8y BMI
npx_ptx3	-0.0806	-0.0336	247	0.332843	0.971771	-0.447042	Childhood Obesity 8y BMI
npx_rab37	0.0625	0.1701	293	0.938444	0.992075	-0.00217085	Childhood Obesity 8y BMI
npx_rab6a	0.08	0.1435	249	0.352666	0.971771	-0.307112	Childhood Obesity 8y BMI
npx_rabgap1l	-0.1317	-0.2131	295	0.9692	0.99384	-0.114013	Childhood Obesity 8y BMI
npx_reg4	-0.1465	-0.068	272	0.629072	0.973136	-0.00534948	Childhood Obesity 8y BMI
npx_rgs8	-0.0531	-0.0311	248	0.342665	0.971771	-0.311859	Childhood Obesity 8y BMI
npx_robo1	0.024	-0.1184	356	0.260753	0.971771	0.222213	Childhood Obesity 8y BMI
npx_samd9l	-0.0754	0.0875	283	0.786891	0.989965	-0.252567	Childhood Obesity 8y BMI
npx_scg3	-0.1145	0.1932	230	0.193244	0.971771	-0.459268	Childhood Obesity 8y BMI
npx_scgb1a1	-0.0278	-0.3555	349	0.323202	0.971771	0.201	Childhood Obesity 8y BMI
npx_scgb3a2	-0.2019	-0.1315	300	0.9692	0.99384	0.00800167	Childhood Obesity 8y BMI
npx_scgn	-0.0217	0.0482	295	0.9692	0.99384	0.0516978	Childhood Obesity 8y BMI
npx_scrn1	-0.0953	-0.5219	333	0.498554	0.973136	0.151189	Childhood Obesity 8y BMI
npx_selplg	0.036	-0.0506	383	0.0975956	0.971317	0.377338	Childhood Obesity 8y BMI
npx_serpinb8	0.042	0.0112	309	0.831797	0.992075	-0.0360159	Childhood Obesity 8y BMI
npx_sh2d1a	-0.1277	-0.1535	308	0.846893	0.992075	0.0744323	Childhood Obesity 8y BMI
npx_shmt1	0.0484	-0.385	317	0.713633	0.989965	0.0918313	Childhood Obesity 8y BMI
npx_siglec1	-0.0597	0.0386	229	0.186602	0.971771	-0.424435	Childhood Obesity 8y BMI
npx_siglec10	-0.0653	-0.1481	317	0.713633	0.989965	0.110456	Childhood Obesity 8y BMI
npx_sirpb1	0.0424	-0.0309	314	0.757325	0.989965	0.0639919	Childhood Obesity 8y BMI
npx_sit1	-0.0568	-0.2954	344	0.373204	0.971771	0.18508	Childhood Obesity 8y BMI
npx_skap2	-0.0362	0.1368	275	0.670842	0.981918	-0.149863	Childhood Obesity 8y BMI
npx_slamf1	-0.1203	0.0793	282	0.772067	0.989965	-0.125202	Childhood Obesity 8y BMI
npx_slamf7	-0.1372	-0.2191	329	0.549027	0.973136	0.166467	Childhood Obesity 8y BMI
npx_slc39a5	-0.0714	-0.1609	335	0.474256	0.972627	0.108377	Childhood Obesity 8y BMI
npx_smoc2	-0.1509	0.0377	280	0.742668	0.989965	-0.0953116	Childhood Obesity 8y BMI
npx_smpdl3a	-0.0194	-0.1193	313	0.772067	0.989965	0.0655709	Childhood Obesity 8y BMI
npx_spink4	-0.116	-0.1174	307	0.862045	0.992075	0.0570437	Childhood Obesity 8y BMI
npx_spint2	-0.1431	-0.1167	299	0.984436	0.998348	0.126537	Childhood Obesity 8y BMI
npx_spon1	-0.0559	-0.1614	297	1	1	-0.0752221	Childhood Obesity 8y BMI
npx_spry2	-0.1109	-0.0445	311	0.80179	0.989965	-0.0250769	Childhood Obesity 8y BMI
npx_srpk2	-0.1061	-0.0981	278	0.713633	0.989965	-0.330386	Childhood Obesity 8y BMI
npx_stx8	0.0457	0.008	290	0.892493	0.992075	-0.0838686	Childhood Obesity 8y BMI
npx_sult2a1	-0.1746	-0.165	316	0.728103	0.989965	0.240374	Childhood Obesity 8y BMI
npx_tank	-0.2234	0.007	246	0.323202	0.971771	-0.493539	Childhood Obesity 8y BMI
npx_tbc1d5	-0.1511	-0.0285	255	0.416399	0.971771	-0.278859	Childhood Obesity 8y BMI
npx_tff2	-0.1679	0.7419	165	0.00905086	0.469352	-0.78505	Childhood Obesity 8y BMI
npx_tgfa	-0.1114	-0.0733	270	0.601848	0.973136	-0.0672032	Childhood Obesity 8y BMI
npx_tgfb1	-0.1301	-0.0442	241	0.277696	0.971771	-0.306923	Childhood Obesity 8y BMI
npx_timp3	0.0973	0.3899	260	0.474256	0.972627	-0.224762	Childhood Obesity 8y BMI
npx_tlr3	-0.0822	0.101	218	0.124135	0.971771	-0.375941	Childhood Obesity 8y BMI
npx_tnf	-0.1072	0.0558	352	0.395786	0.971771	-0.13393	Childhood Obesity 8y BMI
npx_tnfaip8	-0.1325	0.0179	244	0.304459	0.971771	-0.383436	Childhood Obesity 8y BMI
npx_tnfrsf11a	-0.0143	-0.2185	355.5	0.261996	0.971771	0.232464	Childhood Obesity 8y BMI
npx_tnfrsf11b	-0.1819	0.3016	84.5	3.39278e-05	0.0123158	-1.18759	Childhood Obesity 8y BMI
npx_tnfrsf13b	-0.036	-0.1263	325	0.601848	0.973136	0.277369	Childhood Obesity 8y BMI
npx_tnfrsf13c	-0.0875	-0.25	332	0.510942	0.973136	0.0546782	Childhood Obesity 8y BMI
npx_tnfrsf14	-0.0795	-0.0487	289	0.877247	0.992075	-0.0909783	Childhood Obesity 8y BMI
npx_tnfrsf4	-0.046	-0.1493	371	0.15586	0.971771	0.292784	Childhood Obesity 8y BMI
npx_tnfsf10	-0.0449	-0.0022	228	0.180128	0.971771	-0.428205	Childhood Obesity 8y BMI
npx_tnfsf11	-0.2405	-0.4761	357	0.25255	0.971771	0.345956	Childhood Obesity 8y BMI
npx_tnfsf12	-0.14	-0.0478	259	0.46235	0.972627	-0.271116	Childhood Obesity 8y BMI
npx_tnfsf13	-0.1487	0.0061	186	0.0303615	0.846078	-0.697352	Childhood Obesity 8y BMI
npx_tpp1	-0.1311	0.0024	224	0.15586	0.971771	-0.46404	Childhood Obesity 8y BMI
npx_tpsab1	0.0264	0.0981	322	0.642875	0.973136	0.153546	Childhood Obesity 8y BMI
npx_tpt1	-0.1084	0.0273	254	0.405339	0.971771	-0.308673	Childhood Obesity 8y BMI
npx_traf2	-0.2087	-0.3659	293	0.938444	0.992075	-0.265918	Childhood Obesity 8y BMI
npx_trem2	-0.1131	-0.0302	255	0.412605	0.971771	-0.356577	Childhood Obesity 8y BMI
npx_trim21	-0.1824	-0.179	270	0.601848	0.973136	-0.25297	Childhood Obesity 8y BMI
npx_trim5	-0.0527	-0.2889	301	0.953814	0.992075	-0.126434	Childhood Obesity 8y BMI
npx_vash1	-0.0217	-0.1725	274	0.6568	0.973136	-0.499818	Childhood Obesity 8y BMI
npx_vegfa	-0.388	-0.4959	342	0.394452	0.971771	0.234987	Childhood Obesity 8y BMI
npx_vegfd	-0.0952	-0.0235	279	0.728103	0.989965	-0.1693	Childhood Obesity 8y BMI
npx_was	-0.0133	0.1062	293	0.938444	0.992075	0.0322022	Childhood Obesity 8y BMI
npx_wfikkn2	-0.035	-0.0263	263	0.510942	0.973136	-0.271104	Childhood Obesity 8y BMI
npx_wnt9a	-0.0099	-0.0087	347	0.342665	0.971771	0.410699	Childhood Obesity 8y BMI
npx_ythdf3	-0.2793	0.0093	237	0.244525	0.971771	-0.480951	Childhood Obesity 8y BMI

## Sheet: STRING mapping
From the STRING database, the following information has been tabulated for the reader as a mapping file. https://string-db.org/
#queryIndex	queryItem	stringId	preferredName	annotation
1	ACTN4	9606.ENSP00000252699	ACTN4	Alpha-actinin-4; F-actin cross-linking protein which is thought to anchor actin to a variety of intracellular structures. This is a bundling protein (Probable). Probably involved in vesicular trafficking via its association with the CART complex. The CART complex is necessary for efficient transferrin receptor recycling but not for EGFR degradation. Involved in tight junction assembly in epitheli…
2	ADA	9606.ENSP00000361965	ADA	Adenosine deaminase; Catalyzes the hydrolytic deamination of adenosine and 2- deoxyadenosine. Plays an important role in purine metabolism and in adenosine homeostasis. Modulates signaling by extracellular adenosine, and so contributes indirectly to cellular signaling events. Acts as a positive regulator of T-cell coactivation, by binding DPP4. Its interaction with DPP4 regulates lymphocyte-epith…
3	ADAM23	9606.ENSP00000264377	ADAM23	Disintegrin and metalloproteinase domain-containing protein 23; May play a role in cell-cell and cell-matrix interactions. This is a non-catalytic metalloprotease-like protein.
4	ADGRE2	9606.ENSP00000319883	ADGRE2	Adhesion G protein-coupled receptor E2; Cell surface receptor that binds to the chondroitin sulfate moiety of glycosaminoglycan chains and promotes cell attachment. Promotes granulocyte chemotaxis, degranulation and adhesion. In macrophages, promotes the release of inflammatory cytokines, including IL8 and TNF. Signals probably through G-proteins. Is a regulator of mast cell degranulation.
5	AGER	9606.ENSP00000364210	AGER	Advanced glycosylation end product-specific receptor; Mediates interactions of advanced glycosylation end products (AGE). These are nonenzymatically glycosylated proteins which accumulate in vascular tissue in aging and at an accelerated rate in diabetes. Acts as a mediator of both acute and chronic vascular inflammation in conditions such as atherosclerosis and in particular as a complication of…
6	AGRN	9606.ENSP00000368678	AGRN	Agrin C-terminal 110 kDa subunit; [Isoform 1]: heparan sulfate basal lamina glycoprotein that plays a central role in the formation and the maintenance of the neuromuscular junction (NMJ) and directs key events in postsynaptic differentiation. Component of the AGRN-LRP4 receptor complex that induces the phosphorylation and activation of MUSK. The activation of MUSK in myotubes induces the formati…
7	AGRP	9606.ENSP00000290953	AGRP	Agouti-related protein; Plays a role in weight homeostasis. Involved in the control of feeding behavior through the central melanocortin system. Acts as alpha melanocyte-stimulating hormone antagonist by inhibiting cAMP production mediated by stimulation of melanocortin receptors within the hypothalamus and adrenal gland. Has very low activity with MC5R (By similarity). Is an inverse agonist for …
8	ALDH3A1	9606.ENSP00000411821	ALDH3A1	Aldehyde dehydrogenase, dimeric NADP-preferring; ALDHs play a major role in the detoxification of alcohol- derived acetaldehyde (Probable). They are involved in the metabolism of corticosteroids, biogenic amines, neurotransmitters, and lipid peroxidation (Probable). Oxidizes medium and long chain aldehydes into non-toxic fatty acids. Preferentially oxidizes aromatic aldehyde substrates. Comprises…
9	AMBN	9606.ENSP00000313809	AMBN	Ameloblastin; Involved in the mineralization and structural organization of enamel; Belongs to the ameloblastin family.
10	AMN	9606.ENSP00000299155	AMN	Soluble protein amnionless; Membrane-bound component of the endocytic receptor formed by AMN and CUBN. Required for normal CUBN glycosylation and trafficking to the cell surface. The complex formed by AMN and CUBN is required for efficient absorption of vitamin B12. Required for normal CUBN-mediated protein transport in the kidney (Probable).
11	ANGPT1	9606.ENSP00000428340	ANGPT1	Angiopoietin-1; Binds and activates TEK/TIE2 receptor by inducing its dimerization and tyrosine phosphorylation. Plays an important role in the regulation of angiogenesis, endothelial cell survival, proliferation, migration, adhesion and cell spreading, reorganization of the actin cytoskeleton, but also maintenance of vascular quiescence. Required for normal angiogenesis and heart development dur…
12	ANGPTL2	9606.ENSP00000362524	ANGPTL2	Angiopoietin-related protein 2; Induces sprouting in endothelial cells through an autocrine and paracrine action.
13	ANGPTL4	9606.ENSP00000301455	ANGPTL4	Angiopoietin-related protein 4; Mediates inactivation of the lipoprotein lipase LPL, and thereby plays a role in the regulation of triglyceride clearance from the blood serum and in lipid metabolism. May also play a role in regulating glucose homeostasis and insulin sensitivity (Probable). Inhibits proliferation, migration, and tubule formation of endothelial cells and reduces vascular leakage. U…
14	ANXA11	9606.ENSP00000398610	ANXA11	Annexin A11; Binds specifically to calcyclin in a calcium-dependent manner (By similarity). Required for midbody formation and completion of the terminal phase of cytokinesis.
15	AOC1	9606.ENSP00000411613	AOC1	Amiloride-sensitive amine oxidase [copper-containing]; Catalyzes the degradation of compounds such as putrescine, histamine, spermine, and spermidine, substances involved in allergic and immune responses, cell proliferation, tissue differentiation, tumor formation, and possibly apoptosis. Placental DAO is thought to play a role in the regulation of the female reproductive function; Belongs to the…
16	ARHGEF12	9606.ENSP00000380942	ARHGEF12	Rho guanine nucleotide exchange factor 12; May play a role in the regulation of RhoA GTPase by guanine nucleotide-binding alpha-12 (GNA12) and alpha-13 (GNA13). Acts as guanine nucleotide exchange factor (GEF) for RhoA GTPase and may act as GTPase-activating protein (GAP) for GNA12 and GNA13.
17	ARNT	9606.ENSP00000351407	ARNT	Aryl hydrocarbon receptor nuclear translocator; Required for activity of the Ah (dioxin) receptor. This protein is required for the ligand-binding subunit to translocate from the cytosol to the nucleus after ligand binding. The complex then initiates transcription of genes involved in the activation of PAH procarcinogens. The heterodimer binds to core DNA sequence 5'-TACGTG-3' within the hypoxia …
18	ARTN	9606.ENSP00000387435	ARTN	Artemin; Ligand for the GFR-alpha-3-RET receptor complex but can also activate the GFR-alpha-1-RET receptor complex. Supports the survival of sensory and sympathetic peripheral neurons in culture and also supports the survival of dopaminergic neurons of the ventral mid-brain. Strong attractant of gut hematopoietic cells thus promoting the formation Peyer's patch-like structures, a major component…
19	ATP5IF1	9606.ENSP00000335203	ATP5IF1	ATPase inhibitor, mitochondrial; Endogenous F(1)F(o)-ATPase inhibitor limiting ATP depletion when the mitochondrial membrane potential falls below a threshold and the F(1)F(o)-ATP synthase starts hydrolyzing ATP to pump protons out of the mitochondrial matrix. Required to avoid the consumption of cellular ATP when the F(1)F(o)-ATP synthase enzyme acts as an ATP hydrolase. Indirectly acts as a reg…
20	AXIN1	9606.ENSP00000262320	AXIN1	Axin-1; Component of the beta-catenin destruction complex required for regulating CTNNB1 levels through phosphorylation and ubiquitination, and modulating Wnt-signaling. Controls dorsoventral patterning via two opposing effects; down-regulates CTNNB1 to inhibit the Wnt signaling pathway and ventralize embryos, but also dorsalizes embryos by activating a Wnt- independent JNK signaling pathway. In …
21	B4GALT1	9606.ENSP00000369055	B4GALT1	Processed beta-1,4-galactosyltransferase 1; The Golgi complex form catalyzes the production of lactose in the lactating mammary gland and could also be responsible for the synthesis of complex-type N-linked oligosaccharides in many glycoproteins as well as the carbohydrate moieties of glycolipids.
22	BACH1	9606.ENSP00000382805	BACH1	Transcription regulator protein BACH1; Transcriptional regulator that acts as repressor or activator, depending on the context. Binds to NF-E2 DNA binding sites. Plays important roles in coordinating transcription activation and repression by MAFK (By similarity). Together with MAF, represses the transcription of genes under the control of the NFE2L2 oxidative stress pathway.
23	BANK1	9606.ENSP00000320509	BANK1	B-cell scaffold protein with ankyrin repeats; Involved in B-cell receptor (BCR)-induced Ca(2+) mobilization from intracellular stores. Promotes Lyn-mediated phosphorylation of IP3 receptors 1 and 2.
24	BCR	9606.ENSP00000303507	BCR	Breakpoint cluster region protein; Protein with a unique structure having two opposing regulatory activities toward small GTP-binding proteins. The C-terminus is a GTPase-activating protein (GAP) domain which stimulates GTP hydrolysis by RAC1, RAC2 and CDC42. Accelerates the intrinsic rate of GTP hydrolysis of RAC1 or CDC42, leading to down-regulation of the active GTP-bound form. The central Dbl…
25	BSG	9606.ENSP00000333769	BSG	Basigin; Plays an important role in targeting the monocarboxylate transporters SLC16A1, SLC16A3, SLC16A8, SLC16A11 and SLC16A12 to the plasma membrane. Plays pivotal roles in spermatogenesis, embryo implantation, neural network formation and tumor progression. Stimulates adjacent fibroblasts to produce matrix metalloproteinases (MMPS). Seems to be a receptor for oligomannosidic glycans. In vitro,…
26	BTN2A1	9606.ENSP00000312158	BTN2A1	Butyrophilin subfamily 2 member A1.
27	BTN3A2	9606.ENSP00000366937	BTN3A2	Butyrophilin subfamily 3 member A2; Plays a role in T-cell responses in the adaptive immune response. Inhibits the release of IFNG from activated T-cells. Belongs to the immunoglobulin superfamily. BTN/MOG family.
28	C1QA	9606.ENSP00000363773	C1QA	Complement C1q subcomponent subunit A; C1q associates with the proenzymes C1r and C1s to yield C1, the first component of the serum complement system. The collagen-like regions of C1q interact with the Ca(2+)-dependent C1r(2)C1s(2) proenzyme complex, and efficient activation of C1 takes place on interaction of the globular heads of C1q with the Fc regions of IgG or IgM antibody present in immune …
29	CASP2	9606.ENSP00000312664	CASP2	Caspase-2 subunit p12; Involved in the activation cascade of caspases responsible for apoptosis execution. Might function by either activating some proteins required for cell death or inactivating proteins necessary for cell survival. Associates with PIDD1 and CRADD to form the PIDDosome, a complex that activates CASP2 and triggers apoptosis in response to genotoxic stress.
30	CCL11	9606.ENSP00000302234	CCL11	Eotaxin; In response to the presence of allergens, this protein directly promotes the accumulation of eosinophils, a prominent feature of allergic inflammatory reactions. Binds to CCR3.
31	CCL13	9606.ENSP00000225844	CCL13	C-C motif chemokine 13, medium chain; Chemotactic factor that attracts monocytes, lymphocytes, basophils and eosinophils, but not neutrophils. Signals through CCR2B and CCR3 receptors. Plays a role in the accumulation of leukocytes at both sides of allergic and non-allergic inflammation. May be involved in the recruitment of monocytes into the arterial wall during the disease process of atheroscl…
32	CCL17	9606.ENSP00000219244	CCL17	C-C motif chemokine 17; Chemotactic factor for T-lymphocytes but not monocytes or granulocytes. May play a role in T-cell development in thymus and in trafficking and activation of mature T-cells. Binds to CCR4.
33	CCL20	9606.ENSP00000351671	CCL20	C-C motif chemokine 20; Acts as a ligand for C-C chemokine receptor CCR6. Signals through binding and activation of CCR6 and induces a strong chemotactic response and mobilization of intracellular calcium ions. The ligand- receptor pair CCL20-CCR6 is responsible for the chemotaxis of dendritic cells (DC), effector/memory T-cells and B-cells and plays an important role at skin and mucosal surfaces…
34	CCL21	9606.ENSP00000259607	CCL21	C-C motif chemokine 21; Inhibits hemopoiesis and stimulates chemotaxis. Chemotactic in vitro for thymocytes and activated T-cells, but not for B-cells, macrophages, or neutrophils. Shows preferential activity towards naive T-cells. May play a role in mediating homing of lymphocytes to secondary lymphoid organs. Binds to atypical chemokine receptor ACKR4 and mediates the recruitment of beta-arrest…
35	CCL22	9606.ENSP00000219235	CCL22	C-C motif chemokine 22; May play a role in the trafficking of activated/effector T- lymphocytes to inflammatory sites and other aspects of activated T- lymphocyte physiology. Chemotactic for monocytes, dendritic cells and natural killer cells. Mild chemoattractant for primary activated T- lymphocytes and a potent chemoattractant for chronically activated T- lymphocytes but has no chemoattractant …
36	CCL23	9606.ENSP00000481357	CCL23	C-C motif chemokine 23; Shows chemotactic activity for monocytes, resting T- lymphocytes, and neutrophils, but not for activated lymphocytes. Inhibits proliferation of myeloid progenitor cells in colony formation assays. This protein can bind heparin. Binds CCR1. CCL23(19-99), CCL23(22-99), CCL23(27-99), CCL23(30-99) are more potent chemoattractants than the small-inducible cytokine A23. Belongs …
37	CCL24	9606.ENSP00000400533	CCL24	C-C motif chemokine 24; Chemotactic for resting T-lymphocytes, and eosinophils. Has lower chemotactic activity for neutrophils but none for monocytes and activated lymphocytes. Is a strong suppressor of colony formation by a multipotential hematopoietic progenitor cell line. Binds to CCR3.
38	CCL25	9606.ENSP00000375086	CCL25	C-C motif chemokine 25; Potentially involved in T-cell development. Recombinant protein shows chemotactic activity on thymocytes, macrophages, THP-1 cells, and dendritics cells but is inactive on peripheral blood lymphocytes and neutrophils. Binds to CCR9. Isoform 2 is an antagonist of isoform 1. Binds to atypical chemokine receptor ACKR4 and mediates the recruitment of beta-arrestin (ARRB1/2) to…
39	CCL26	9606.ENSP00000378365	CCL26	C-C motif chemokine 26; Chemoattractant for eosinophils and basophils. Acts as a ligand for C-C chemokine receptor CCR3 which triggers Ca(2+) mobilization in eosinophils.
40	CCL28	9606.ENSP00000354416	CCL28	C-C motif chemokine 28; Chemotactic activity for resting CD4, CD8 T-cells and eosinophils. Binds to CCR3 and CCR10 and induces calcium mobilization in a dose-dependent manner.
41	CCL3	9606.ENSP00000477908	CCL3	C-C motif chemokine 3; Monokine with inflammatory and chemokinetic properties. Binds to CCR1, CCR4 and CCR5. One of the major HIV-suppressive factors produced by CD8+ T-cells. Recombinant MIP-1-alpha induces a dose- dependent inhibition of different strains of HIV-1, HIV-2, and simian immunodeficiency virus (SIV); Belongs to the intercrine beta (chemokine CC) family.
42	CCL4	9606.ENSP00000482259	CCL4	C-C motif chemokine 4; Monokine with inflammatory and chemokinetic properties. Binds to CCR5. One of the major HIV-suppressive factors produced by CD8+ T- cells. Recombinant MIP-1-beta induces a dose-dependent inhibition of different strains of HIV-1, HIV-2, and simian immunodeficiency virus (SIV). The processed form MIP-1-beta(3-69) retains the abilities to induce down-modulation of surface expr…
43	CCL7	9606.ENSP00000367832	CCL7	C-C motif chemokine 7; Chemotactic factor that attracts monocytes and eosinophils, but not neutrophils. Augments monocyte anti-tumor activity. Also induces the release of gelatinase B. This protein can bind heparin. Binds to CCR1, CCR2 and CCR3.
44	CCN2	9606.ENSP00000356954	CCN2	CCN family member 2; Major connective tissue mitoattractant secreted by vascular endothelial cells. Promotes proliferation and differentiation of chondrocytes. Mediates heparin- and divalent cation-dependent cell adhesion in many cell types including fibroblasts, myofibroblasts, endothelial and epithelial cells. Enhances fibroblast growth factor- induced DNA synthesis; Belongs to the CCN family.
45	CD160	9606.ENSP00000358294	CD160	CD160 antigen, soluble form; [CD160 antigen]: Receptor on immune cells capable to deliver stimulatory or inhibitory signals that regulate cell activation and differentiation. Exists as a GPI-anchored and as a transmembrane form, each likely initiating distinct signaling pathways via phosphoinositol 3-kinase in activated NK cells and via LCK and CD247/CD3 zeta chain in activated T cells. Receptor …
46	CD200	9606.ENSP00000420298	CD200	OX-2 membrane glycoprotein; Costimulates T-cell proliferation. May regulate myeloid cell activity in a variety of tissues.
47	CD200R1	9606.ENSP00000311035	CD200R1	Cell surface glycoprotein CD200 receptor 1; Inhibitory receptor for the CD200/OX2 cell surface glycoprotein. Limits inflammation by inhibiting the expression of proinflammatory molecules including TNF-alpha, interferons, and inducible nitric oxide synthase (iNOS) in response to selected stimuli. Also binds to HHV-8 K14 viral CD200 homolog with identical affinity and kinetics as the host CD200.
48	CD22	9606.ENSP00000085219	CD22	B-cell receptor CD22; Mediates B-cell B-cell interactions. May be involved in the localization of B-cells in lymphoid tissues. Binds sialylated glycoproteins; one of which is CD45. Preferentially binds to alpha-2,6- linked sialic acid. The sialic acid recognition site can be masked by cis interactions with sialic acids on the same cell surface. Upon ligand induced tyrosine phosphorylation in the …
49	CD244	9606.ENSP00000357012	CD244	Natural killer cell receptor 2B4; Heterophilic receptor of the signaling lymphocytic activation molecule (SLAM) family; its ligand is CD48. SLAM receptors triggered by homo- or heterotypic cell-cell interactions are modulating the activation and differentiation of a wide variety of immune cells and thus are involved in the regulation and interconnection of both innate and adaptive immune response…
50	CD276	9606.ENSP00000320084	CD276	CD276 antigen; May participate in the regulation of T-cell-mediated immune response. May play a protective role in tumor cells by inhibiting natural-killer mediated cell lysis as well as a role of marker for detection of neuroblastoma cells. May be involved in the development of acute and chronic transplant rejection and in the regulation of lymphocytic activity at mucosal surfaces. Could also pl…
51	CD4	9606.ENSP00000011653	CD4	T-cell surface glycoprotein CD4; Integral membrane glycoprotein that plays an essential role in the immune response and serves multiple functions in responses against both external and internal offenses. In T-cells, functions primarily as a coreceptor for MHC class II molecule:peptide complex. The antigens presented by class II peptides are derived from extracellular proteins while class I peptid…
52	CD40	9606.ENSP00000361359	CD40	Tumor necrosis factor receptor superfamily member 5; Receptor for TNFSF5/CD40LG. Transduces TRAF6- and MAP3K8-mediated signals that activate ERK in macrophages and B cells, leading to induction of immunoglobulin secretion (By similarity).
53	CD40LG	9606.ENSP00000359663	CD40LG	CD40 ligand, membrane form; Cytokine that acts as a ligand to CD40/TNFRSF5. Costimulates T-cell proliferation and cytokine production. Its cross-linking on T-cells generates a costimulatory signal which enhances the production of IL4 and IL10 in conjunction with the TCR/CD3 ligation and CD28 costimulation. Induces the activation of NF-kappa-B. Induces the activation of kinases MAPK8 and PAK2 in T…
54	CD48	9606.ENSP00000484431	CD48	CD48 antigen; Ligand for CD2. Might facilitate interaction between activated lymphocytes. Probably involved in regulating T-cell activation.
55	CD58	9606.ENSP00000358501	CD58	Lymphocyte function-associated antigen 3; Ligand of the T-lymphocyte CD2 glycoprotein. This interaction is important in mediating thymocyte interactions with thymic epithelial cells, antigen-independent and -dependent interactions of T-lymphocytes with target cells and antigen-presenting cells and the T-lymphocyte rosetting with erythrocytes. In addition, the LFA-3/CD2 interaction may prime respo…
56	CD6	9606.ENSP00000323280	CD6	T-cell differentiation antigen CD6; Cell adhesion molecule that mediates cell-cell contacts and regulates T-cell responses via its interaction with ALCAM/CD166. Contributes to signaling cascades triggered by activation of the TCR/CD3 complex. Functions as costimulatory molecule; promotes T-cell activation and proliferation. Contributes to the formation and maturation of the immunological synapse.…
57	CD70	9606.ENSP00000395294	CD70	CD70 antigen; Cytokine which is the ligand for CD27. The CD70-CD27 pathway plays an important role in the generation and maintenance of T cell immunity, in particular during antiviral responses. Upon CD27 binding, induces the proliferation of costimulated T-cells and enhances the generation of cytolytic T-cells.
58	CD79B	9606.ENSP00000376544	CD79B	B-cell antigen receptor complex-associated protein beta chain; Required in cooperation with CD79A for initiation of the signal transduction cascade activated by the B-cell antigen receptor complex (BCR) which leads to internalization of the complex, trafficking to late endosomes and antigen presentation. Enhances phosphorylation of CD79A, possibly by recruiting kinases which phosphorylate CD79A o…
59	CD83	9606.ENSP00000368450	CD83	CD83 antigen; May play a significant role in antigen presentation or the cellular interactions that follow lymphocyte activation.
60	CD84	9606.ENSP00000312367	CD84	SLAM family member 5; Self-ligand receptor of the signaling lymphocytic activation molecule (SLAM) family. SLAM receptors triggered by homo- or heterotypic cell-cell interactions are modulating the activation and differentiation of a wide variety of immune cells and thus are involved in the regulation and interconnection of both innate and adaptive immune response. Activities are controlled by pr…
61	CDON	9606.ENSP00000376458	CDON	Cell adhesion molecule-related/down-regulated by oncogenes; Component of a cell-surface receptor complex that mediates cell-cell interactions between muscle precursor cells. Promotes differentiation of myogenic cells (By similarity).
62	CDSN	9606.ENSP00000365465	CDSN	Corneodesmosin; Important for the epidermal barrier integrity.
63	CEACAM21	9606.ENSP00000385739	CEACAM21	CEA cell adhesion molecule 21; Belongs to the immunoglobulin superfamily. CEA family.
64	CEP164	9606.ENSP00000278935	CEP164	Centrosomal protein of 164 kDa; Plays a role in microtubule organization and/or maintenance for the formation of primary cilia (PC), a microtubule-based structure that protrudes from the surface of epithelial cells. Plays a critical role in G2/M checkpoint and nuclear divisions. A key player in the DNA damage-activated ATR/ATM signaling cascade since it is required for the proper phosphorylation …
65	CHRDL1	9606.ENSP00000361112	CHRDL1	Chordin-like protein 1; Antagonizes the function of BMP4 by binding to it and preventing its interaction with receptors. Alters the fate commitment of neural stem cells from gliogenesis to neurogenesis. Contributes to neuronal differentiation of neural stem cells in the brain by preventing the adoption of a glial fate. May play a crucial role in dorsoventral axis formation. May play a role in emb…
66	CKAP4	9606.ENSP00000367265	CKAP4	Cytoskeleton-associated protein 4; High-affinity epithelial cell surface receptor for APF.
68	CLEC4A	9606.ENSP00000229332	CLEC4A	C-type lectin domain family 4 member A; C-type lectin receptor that binds carbohydrates mannose and fucose but also weakly interacts with N-acetylglucosamine (GlcNAc) in a Ca(2+)-dependent manner. Involved in regulating immune reactivity. Once triggered by antigen, it is internalized by clathrin-dependent endocytosis and delivers its antigenic cargo into the antigen presentation pathway resulting…
69	CLEC4C	9606.ENSP00000440428	CLEC4C	C-type lectin domain family 4 member C; Lectin-type cell surface receptor which may play a role in antigen capturing by dendritic cells. Specifically recognizes non-sialylated galactose- terminated biantennary glycans containing the trisaccharide epitope Gal(beta1-3/4)GlcNAc(beta1-2)Man. Binds to serum IgG. Efficiently targets ligand into antigen-processing and peptide-loading compartments for pr…
70	CLEC4D	9606.ENSP00000299665	CLEC4D	C-type lectin domain family 4 member D; A calcium-dependent lectin involved in innate recognition of pathogen-associated molecular patterns (PAMPs). Interacts with signaling adapter Fc receptor gamma chain/FCER1G, likely via CLEC4E, to form a functional complex in myeloid cells (By similarity). Binding of mycobacterial trehalose 6,6'-dimycolate (TDM) to this receptor complex leads to phosphorylat…
71	CLEC4G	9606.ENSP00000327599	CLEC4G	C-type lectin domain family 4 member G; Binds mannose, N-acetylglucosamine (GlcNAc) and fucose, but not galactose, in a Ca(2+)-dependent manner, in vitro. (Microbial infection) Acts as a receptor for Ebolavirus. (Microbial infection) Acts as a receptor for Lassa virus and Lymphocytic choriomeningitis virus glycoprotein.
72	CLEC7A	9606.ENSP00000302569	CLEC7A	C-type lectin domain family 7 member A; Lectin that functions as pattern receptor specific for beta- 1,3-linked and beta-1,6-linked glucans, such as cell wall constituents from pathogenic bacteria and fungi. Induces phosphorylation of SCIMP after binding beta-glucans (By similarity). Necessary for the TLR2- mediated inflammatory response and for TLR2-mediated activation of NF- kappa-B. Enhances c…
73	CLIP2	9606.ENSP00000223398	CLIP2	CAP-Gly domain-containing linker protein 2; Seems to link microtubules to dendritic lamellar body (DLB), a membranous organelle predominantly present in bulbous dendritic appendages of neurons linked by dendrodendritic gap junctions. May operate in the control of brain-specific organelle translocations (By similarity).
74	CLSTN2	9606.ENSP00000402460	CLSTN2	Calsyntenin-2; May modulate calcium-mediated postsynaptic signals.
75	CNTNAP2	9606.ENSP00000354778	CNTNAP2	Contactin-associated protein-like 2; Required, with CNTNAP1, for radial and longitudinal organization of myelinated axons. Plays a role in the formation of functional distinct domains critical for saltatory conduction of nerve impulses in myelinated nerve fibers. Demarcates the juxtaparanodal region of the axo-glial junction.
76	COL9A1	9606.ENSP00000349790	COL9A1	Collagen alpha-1(IX) chain; Structural component of hyaline cartilage and vitreous of the eye.
77	COLEC12	9606.ENSP00000383115	COLEC12	Collectin-12; Scavenger receptor that displays several functions associated with host defense. Promotes binding and phagocytosis of Gram-positive, Gram-negative bacteria and yeast. Mediates the recognition, internalization and degradation of oxidatively modified low density lipoprotein (oxLDL) by vascular endothelial cells. Binds to several carbohydrates including Gal-type ligands, D-galactose, L…
78	CRELD2	9606.ENSP00000383938	CRELD2	Protein disulfide isomerase CRELD2; Protein disulfide isomerase (By similarity). Might play a role in the unfolded protein response (By similarity). May regulate transport of alpha4-beta2 neuronal acetylcholine receptor.
79	CRHBP	9606.ENSP00000274368	CRHBP	Corticotropin-releasing factor-binding protein; Binds CRF and inactivates it. May prevent inappropriate pituitary-adrenal stimulation in pregnancy; Belongs to the CRF-binding protein family.
80	CRIM1	9606.ENSP00000280527	CRIM1	Processed cysteine-rich motor neuron 1 protein; May play a role in CNS development by interacting with growth factors implicated in motor neuron differentiation and survival. May play a role in capillary formation and maintenance during angiogenesis. Modulates BMP activity by affecting its processing and delivery to the cell surface.
81	CRKL	9606.ENSP00000346300	CRKL	Crk-like protein; May mediate the transduction of intracellular signals.
82	CRLF1	9606.ENSP00000376188	CRLF1	Cytokine receptor-like factor 1; In complex with CLCF1, forms a heterodimeric neurotropic cytokine that plays a crucial role during neuronal development (Probable). May also play a regulatory role in the immune system.
83	CSF1	9606.ENSP00000327513	CSF1	Processed macrophage colony-stimulating factor 1; Cytokine that plays an essential role in the regulation of survival, proliferation and differentiation of hematopoietic precursor cells, especially mononuclear phagocytes, such as macrophages and monocytes. Promotes the release of proinflammatory chemokines, and thereby plays an important role in innate immunity and in inflammatory processes. Play…
84	CSF3	9606.ENSP00000225474	CSF3	Granulocyte colony-stimulating factor; Granulocyte/macrophage colony-stimulating factors are cytokines that act in hematopoiesis by controlling the production, differentiation, and function of 2 related white cell populations of the blood, the granulocytes and the monocytes-macrophages. This CSF induces granulocytes; Belongs to the IL-6 superfamily.
85	CST7	9606.ENSP00000420384	CST7	Cystatin-F; Inhibits papain and cathepsin L but with affinities lower than other cystatins. May play a role in immune regulation through inhibition of a unique target in the hematopoietic system.
86	CTRC	9606.ENSP00000365116	CTRC	Chymotrypsin-C; Regulates activation and degradation of trypsinogens and procarboxypeptidases by targeting specific cleavage sites within their zymogen precursors. Has chymotrypsin-type protease activity and hypocalcemic activity.
87	CTSC	9606.ENSP00000227266	CTSC	Dipeptidyl peptidase 1 exclusion domain chain; Thiol protease. Has dipeptidylpeptidase activity. Active against a broad range of dipeptide substrates composed of both polar and hydrophobic amino acids. Proline cannot occupy the P1 position and arginine cannot occupy the P2 position of the substrate. Can act as both an exopeptidase and endopeptidase. Activates serine proteases such as elastase, ca…
88	CTSO	9606.ENSP00000414904	CTSO	Cathepsin O; Proteolytic enzyme possibly involved in normal cellular protein degradation and turnover; Belongs to the peptidase C1 family.
89	CXADR	9606.ENSP00000284878	CXADR	Coxsackievirus and adenovirus receptor; Component of the epithelial apical junction complex that may function as a homophilic cell adhesion molecule and is essential for tight junction integrity. Also involved in transepithelial migration of leukocytes through adhesive interactions with JAML a transmembrane protein of the plasma membrane of leukocytes. The interaction between both receptors also …
90	CXCL1	9606.ENSP00000379110	CXCL1	Growth-regulated alpha protein; Has chemotactic activity for neutrophils. May play a role in inflammation and exerts its effects on endothelial cells in an autocrine fashion. In vitro, the processed forms GRO-alpha(4-73), GRO- alpha(5-73) and GRO-alpha(6-73) show a 30-fold higher chemotactic activity.
91	CXCL10	9606.ENSP00000305651	CXCL10	C-X-C motif chemokine 10; Pro-inflammatory cytokine that is involved in a wide variety of processes such as chemotaxis, differentiation, and activation of peripheral immune cells, regulation of cell growth, apoptosis and modulation of angiostatic effects. Plays thereby an important role during viral infections by stimulating the activation and migration of immune cells to the infected sites (By s…
92	CXCL12	9606.ENSP00000379140	CXCL12	Stromal cell-derived factor 1; Chemoattractant active on T-lymphocytes and monocytes but not neutrophils. Activates the C-X-C chemokine receptor CXCR4 to induce a rapid and transient rise in the level of intracellular calcium ions and chemotaxis. SDF-1-beta(3-72) and SDF-1-alpha(3-67) show a reduced chemotactic activity. Binding to cell surface proteoglycans seems to inhibit formation of SDF-1-al…
93	CXCL14	9606.ENSP00000337065	CXCL14	C-X-C motif chemokine 14; Potent chemoattractant for neutrophils, and weaker for dendritic cells. Not chemotactic for T-cells, B-cells, monocytes, natural killer cells or granulocytes. Does not inhibit proliferation of myeloid progenitors in colony formation assays.
94	CXCL17	9606.ENSP00000472467	CXCL17	C-X-C motif chemokine 17; Chemokine that acts as chemoattractant for monocytes, macrophages and dendritic cells. Plays a role in angiogenesis and possibly in the development of tumors. Acts as an anti-inflammatory in the stomach. May play a role in the innate defense against infections. Activates the C-X-C chemokine receptor GPR35 to induce a rapid and transient rise in the level of intracellular…
95	CXCL3	9606.ENSP00000296026	CXCL3	C-X-C motif chemokine 3; Ligand for CXCR2 (By similarity). Has chemotactic activity for neutrophils. May play a role in inflammation and exert its effects on endothelial cells in an autocrine fashion. In vitro, the processed form GRO-gamma(5-73) shows a fivefold higher chemotactic activity for neutrophilic granulocytes.
96	CXCL6	9606.ENSP00000226317	CXCL6	Small-inducible cytokine B6, N-processed variant 1; Chemotactic for neutrophil granulocytes. Signals through binding and activation of its receptors (CXCR1 and CXCR2). In addition to its chemotactic and angiogenic properties, it has strong antibacterial activity against Gram-positive and Gram-negative bacteria (90-fold-higher when compared to CXCL5 and CXCL7).
97	CXCL8	9606.ENSP00000306512	CXCL8	Interleukin-8; IL-8 is a chemotactic factor that attracts neutrophils, basophils, and T-cells, but not monocytes. It is also involved in neutrophil activation. It is released from several cell types in response to an inflammatory stimulus. IL-8(6-77) has a 5-10-fold higher activity on neutrophil activation, IL-8(5-77) has increased activity on neutrophil activation and IL-8(7-77) has a higher aff…
98	CXCL9	9606.ENSP00000354901	CXCL9	C-X-C motif chemokine 9; Cytokine that affects the growth, movement, or activation state of cells that participate in immune and inflammatory response. Chemotactic for activated T-cells. Binds to CXCR3; Belongs to the intercrine alpha (chemokine CxC) family.
99	DAG1	9606.ENSP00000442600	DAG1	Alpha-dystroglycan; The dystroglycan complex is involved in a number of processes including laminin and basement membrane assembly, sarcolemmal stability, cell survival, peripheral nerve myelination, nodal structure, cell migration, and epithelial polarization. Beta-dystroglycan is a transmembrane protein that plays important roles in connecting the extracellular matrix to the cytoskeleton. Acts …
100	DAPP1	9606.ENSP00000423602	DAPP1	Dual adapter for phosphotyrosine and 3-phosphotyrosine and 3-phosphoinositide; May act as a B-cell-associated adapter that regulates B-cell antigen receptor (BCR)-signaling downstream of PI3K.
101	DBNL	9606.ENSP00000417653	DBNL	Drebrin-like protein; Adapter protein that binds F-actin and DNM1, and thereby plays a role in receptor-mediated endocytosis. Plays a role in the reorganization of the actin cytoskeleton, formation of cell projections, such as neurites, in neuron morphogenesis and synapse formation via its interaction with WASL and COBL. Does not bind G-actin and promote actin polymerization by itself. Required f…
102	DECR1	9606.ENSP00000220764	DECR1	2,4-dienoyl-CoA reductase, mitochondrial; Auxiliary enzyme of beta-oxidation. It participates in the metabolism of unsaturated fatty enoyl-CoA esters having double bonds in both even- and odd-numbered positions in mitochondria. Catalyzes the NADP-dependent reduction of 2,4-dienoyl-CoA to yield trans-3-enoyl-CoA.
103	DFFA	9606.ENSP00000366237	DFFA	DNA fragmentation factor subunit alpha; Inhibitor of the caspase-activated DNase (DFF40).
104	DGKZ	9606.ENSP00000412178	DGKZ	Diacylglycerol kinase zeta; Displays a strong preference for 1,2-diacylglycerols over 1,3-diacylglycerols, but lacks substrate specificity among molecular species of long chain diacylglycerols. Isoform 2 but not isoform 1 regulates RASGRP1 activity. Positively regulates insulin-induced translocation of SLC2A4 to the cell membrane in adipocytes (By similarity). Activates PIP5K1A activity via gener…
105	DNAJA2	9606.ENSP00000314030	DNAJA2	DnaJ homolog subfamily A member 2; Co-chaperone of Hsc70. Stimulates ATP hydrolysis and the folding of unfolded proteins mediated by HSPA1A/B (in vitro).
106	DNER	9606.ENSP00000345229	DNER	Delta and Notch-like epidermal growth factor-related receptor; Activator of the NOTCH1 pathway. May mediate neuron-glia interaction during astrocytogenesis (By similarity).
107	DNPH1	9606.ENSP00000230431	DNPH1	2'-deoxynucleoside 5'-phosphate N-hydrolase 1; Catalyzes the cleavage of the N-glycosidic bond of deoxyribonucleoside 5'-monophosphates to yield deoxyribose 5-phosphate and a purine or pyrimidine base. Deoxyribonucleoside 5'-monophosphates containing purine bases are preferred to those containing pyrimidine bases; Belongs to the 2'-deoxynucleoside 5'-phosphate N-hydrolase 1 family.
108	DPP10	9606.ENSP00000376855	DPP10	Inactive dipeptidyl peptidase 10; Promotes cell surface expression of the potassium channel KCND2. Modulates the activity and gating characteristics of the potassium channel KCND2. Has no dipeptidyl aminopeptidase activity.
109	EDAR	9606.ENSP00000258443	EDAR	Tumor necrosis factor receptor superfamily member EDAR; Receptor for EDA isoform A1, but not for EDA isoform A2. Mediates the activation of NF-kappa-B and JNK. May promote caspase- independent cell death.
110	EGF	9606.ENSP00000265171	EGF	Pro-epidermal growth factor; EGF stimulates the growth of various epidermal and epithelial tissues in vivo and in vitro and of some fibroblasts in cell culture. Magnesiotropic hormone that stimulates magnesium reabsorption in the renal distal convoluted tubule via engagement of EGFR and activation of the magnesium channel TRPM6. Can induce neurite outgrowth in motoneurons of the pond snail Lymnae…
111	EGLN1	9606.ENSP00000355601	EGLN1	Egl nine homolog 1; Cellular oxygen sensor that catalyzes, under normoxic conditions, the post-translational formation of 4-hydroxyproline in hypoxia-inducible factor (HIF) alpha proteins. Hydroxylates a specific proline found in each of the oxygen-dependent degradation (ODD) domains (N-terminal, NODD, and C-terminal, CODD) of HIF1A. Also hydroxylates HIF2A. Has a preference for the CODD site for…
112	EIF4G1	9606.ENSP00000416255	EIF4G1	Eukaryotic translation initiation factor 4 gamma 1; Component of the protein complex eIF4F, which is involved in the recognition of the mRNA cap, ATP-dependent unwinding of 5'-terminal secondary structure and recruitment of mRNA to the ribosome; Belongs to the eukaryotic initiation factor 4G family.
113	EIF5A	9606.ENSP00000336702	EIF5A	Eukaryotic translation initiation factor 5A-1; mRNA-binding protein involved in translation elongation. Has an important function at the level of mRNA turnover, probably acting downstream of decapping. Involved in actin dynamics and cell cycle progression, mRNA decay and probably in a pathway involved in stress response and maintenance of cell wall integrity. With syntenin SDCBP, functions as a r…
114	ENAH	9606.ENSP00000355809	ENAH	Protein enabled homolog; Ena/VASP proteins are actin-associated proteins involved in a range of processes dependent on cytoskeleton remodeling and cell polarity such as axon guidance and lamellipodial and filopodial dynamics in migrating cells. ENAH induces the formation of F-actin rich outgrowths in fibroblasts. Acts synergistically with BAIAP2-alpha and downstream of NTN1 to promote filipodia f…
115	ENPP5	9606.ENSP00000360436	ENPP5	Ectonucleotide pyrophosphatase/phosphodiesterase family member 5; Can hydrolyze NAD but cannot hydrolyze nucleotide di- and triphosphates. Lacks lysopholipase D activity. May play a role in neuronal cell communication; Belongs to the nucleotide pyrophosphatase/phosphodiesterase family.
116	ENPP7	9606.ENSP00000332656	ENPP7	Ectonucleotide pyrophosphatase/phosphodiesterase family member 7; Converts sphingomyelin to ceramide and phosphocholine. Has also phospholipase C activity and can cleave phosphocholine from palmitoyl lyso-phosphatidylcholine. Does not have nucleotide pyrophosphatase activity. Belongs to the nucleotide pyrophosphatase/phosphodiesterase family.
117	EPCAM	9606.ENSP00000263735	EPCAM	Epithelial cell adhesion molecule; May act as a physical homophilic interaction molecule between intestinal epithelial cells (IECs) and intraepithelial lymphocytes (IELs) at the mucosal epithelium for providing immunological barrier as a first line of defense against mucosal infection. Plays a role in embryonic stem cells proliferation and differentiation. Up-regulates the expression of FABP5, MY…
118	EPHA1	9606.ENSP00000275815	EPHA1	Ephrin type-A receptor 1; Receptor tyrosine kinase which binds promiscuously membrane- bound ephrin-A family ligands residing on adjacent cells, leading to contact-dependent bidirectional signaling into neighboring cells. The signaling pathway downstream of the receptor is referred to as forward signaling while the signaling pathway downstream of the ephrin ligand is referred to as reverse signal…
119	EPO	9606.ENSP00000252723	EPO	Erythropoietin; Hormone involved in the regulation of erythrocyte proliferation and differentiation and the maintenance of a physiological level of circulating erythrocyte mass. Binds to EPOR leading to EPOR dimerization and JAK2 activation thereby activating specific downstream effectors, including STAT1 and STAT3. Belongs to the EPO/TPO family.
120	ERBB3	9606.ENSP00000267101	ERBB3	Receptor tyrosine-protein kinase erbB-3; Tyrosine-protein kinase that plays an essential role as cell surface receptor for neuregulins. Binds to neuregulin-1 (NRG1) and is activated by it; ligand-binding increases phosphorylation on tyrosine residues and promotes its association with the p85 subunit of phosphatidylinositol 3-kinase. May also be activated by CSPG5. Involved in the regulation of my…
121	ESM1	9606.ENSP00000370812	ESM1	Endothelial cell-specific molecule 1; Involved in angiogenesis; promotes angiogenic sprouting. May have potent implications in lung endothelial cell-leukocyte interactions.
122	F2R	9606.ENSP00000321326	F2R	Proteinase-activated receptor 1; High affinity receptor for activated thrombin coupled to G proteins that stimulate phosphoinositide hydrolysis. May play a role in platelets activation and in vascular development.
123	FABP1	9606.ENSP00000295834	FABP1	Fatty acid-binding protein, liver; Plays a role in lipoprotein-mediated cholesterol uptake in hepatocytes. Binds cholesterol. Binds free fatty acids and their coenzyme A derivatives, bilirubin, and some other small molecules in the cytoplasm. May be involved in intracellular lipid transport (By similarity). Belongs to the calycin superfamily. Fatty-acid binding protein (FABP) family.
124	FABP9	9606.ENSP00000368362	FABP9	Fatty acid binding protein 9.
125	FASLG	9606.ENSP00000356694	FASLG	Tumor necrosis factor ligand superfamily member 6, membrane form; Cytokine that binds to TNFRSF6/FAS, a receptor that transduces the apoptotic signal into cells. Involved in cytotoxic T-cell-mediated apoptosis, natural killer cell-mediated apoptosis and in T-cell development. Initiates fratricidal/suicidal activation-induced cell death (AICD) in antigen- activated T-cells contributing to the term…
126	FCAR	9606.ENSP00000347714	FCAR	Immunoglobulin alpha Fc receptor; Binds to the Fc region of immunoglobulins alpha. Mediates several functions including cytokine production.
127	FCRL2	9606.ENSP00000355157	FCRL2	Fc receptor-like protein 2; May have an regulatory role in normal and neoplastic B cell development.
128	FCRL3	9606.ENSP00000357169	FCRL3	Fc receptor-like protein 3; Promotes TLR9-induced B-cell proliferation, activation and survival but inhibits antibody production and suppresses plasma cell differentiation. Enhances activation of NF-kappa-B and MAPK signaling pathways in TLR9 stimulated B-cells. Has inhibitory potentional on B-cell receptor (BCR)-mediated signaling, possibly through association with SH2 domain-containing phosphat…
129	FCRL6	9606.ENSP00000357086	FCRL6	Fc receptor-like protein 6; Acts as a MHC class II receptor. When stimulated on its own, does not play a role in cytokine production or the release of cytotoxic granules by NK cells and cytotoxic CD8(+) T cells. Does not act as an Fc receptor.
130	FGF19	9606.ENSP00000294312	FGF19	Fibroblast growth factor 19; Involved in the suppression of bile acid biosynthesis through down-regulation of CYP7A1 expression, following positive regulation of the JNK and ERK1/2 cascades. Stimulates glucose uptake in adipocytes. Activity requires the presence of KLB and FGFR4. Belongs to the heparin-binding growth factors family.
131	FGF2	9606.ENSP00000264498	FGF2	Fibroblast growth factor 2; Acts as a ligand for FGFR1, FGFR2, FGFR3 and FGFR4. Also acts as an integrin ligand which is required for FGF2 signaling. Binds to integrin ITGAV:ITGB3. Plays an important role in the regulation of cell survival, cell division, cell differentiation and cell migration. Functions as a potent mitogen in vitro. Can induce angiogenesis.
132	FGF5	9606.ENSP00000311697	FGF5	Fibroblast growth factor 5; Plays an important role in the regulation of cell proliferation and cell differentiation. Required for normal regulation of the hair growth cycle. Functions as an inhibitor of hair elongation by promoting progression from anagen, the growth phase of the hair follicle, into catagen the apoptosis-induced regression phase (By similarity); Belongs to the heparin-binding gr…
133	FIS1	9606.ENSP00000223136	FIS1	Mitochondrial fission 1 protein; Involved in the fragmentation of the mitochondrial network and its perinuclear clustering. Plays a minor role in the recruitment and association of the fission mediator dynamin-related protein 1 (DNM1L) to the mitochondrial surface and mitochondrial fission. Can induce cytochrome c release from the mitochondrion to the cytosol, ultimately leading to apoptosis. Als…
134	FKBP1B	9606.ENSP00000370373	FKBP1B	Peptidyl-prolyl cis-trans isomerase FKBP1B; Has the potential to contribute to the immunosuppressive and toxic effects of FK506 and rapamycin. PPIases accelerate the folding of proteins. It catalyzes the cis-trans isomerization of proline imidic peptide bonds in oligopeptides; Belongs to the FKBP-type PPIase family. FKBP1 subfamily.
135	FLT3LG	9606.ENSP00000469613	FLT3LG	Fms-related tyrosine kinase 3 ligand; Stimulates the proliferation of early hematopoietic cells by activating FLT3. Synergizes well with a number of other colony stimulating factors and interleukins.
136	FOXO1	9606.ENSP00000368880	FOXO1	Forkhead box protein O1; Transcription factor that is the main target of insulin signaling and regulates metabolic homeostasis in response to oxidative stress. Binds to the insulin response element (IRE) with consensus sequence 5'-TT[G/A]TTTTG-3' and the related Daf-16 family binding element (DBE) with consensus sequence 5'-TT[G/A]TTTAC-3'. Activity suppressed by insulin. Main regulator of redox …
137	FST	9606.ENSP00000256759	FST	Follistatin; Binds directly to activin and functions as an activin antagonist. Specific inhibitor of the biosynthesis and secretion of pituitary follicle stimulating hormone (FSH).
138	FSTL3	9606.ENSP00000166139	FSTL3	Follistatin-related protein 3; Isoform 1 or the secreted form is a binding and antagonizing protein for members of the TGF-beta family, such us activin, BMP2 and MSTN. Inhibits activin A-, activin B-, BMP2- and MSDT-induced cellular signaling; more effective on activin A than on activin B. Involved in bone formation; inhibits osteoclast differentiationc. Involved in hematopoiesis; involved in dif…
139	FXYD5	9606.ENSP00000444839	FXYD5	FXYD domain-containing ion transport regulator 5; Involved in down-regulation of E-cadherin which results in reduced cell adhesion. Promotes metastasis. Belongs to the FXYD family.
140	GAL	9606.ENSP00000265643	GAL	Galanin message-associated peptide; Endocrine hormone of the central and peripheral nervous systems that binds and activates the G protein-coupled receptors GALR1, GALR2, and GALR3. This small neuropeptide may regulate diverse physiologic functions including contraction of smooth muscle of the gastrointestinal and genitourinary tract, growth hormone and insulin release and adrenal secretion; Belo…
141	GALNT3	9606.ENSP00000376465	GALNT3	Polypeptide N-acetylgalactosaminyltransferase 3; Catalyzes the initial reaction in O-linked oligosaccharide biosynthesis, the transfer of an N-acetyl-D-galactosamine residue to a serine or threonine residue on the protein receptor. Has activity toward HIV envelope glycoprotein gp120, EA2, Muc2 and Muc5. Probably glycosylates fibronectin in vivo. Glycosylates FGF23. Plays a central role in phospha…
142	GBP2	9606.ENSP00000359497	GBP2	Guanylate-binding protein 2; Hydrolyzes GTP to GMP in 2 consecutive cleavage reactions, but the major reaction product is GDP. Exhibits antiviral activity against influenza virus. Promotes oxidative killing and delivers antimicrobial peptides to autophagolysosomes, providing broad host protection against different pathogen classes (By similarity); Belongs to the TRAFAC class dynamin-like GTPase s…
143	GLOD4	9606.ENSP00000301329	GLOD4	Glyoxalase domain containing 4.
144	GMPR	9606.ENSP00000259727	GMPR	GMP reductase 1; Catalyzes the irreversible NADPH-dependent deamination of GMP to IMP. It functions in the conversion of nucleobase, nucleoside and nucleotide derivatives of G to A nucleotides, and in maintaining the intracellular balance of A and G nucleotides; Belongs to the IMPDH/GMPR family. GuaC type 1 subfamily.
145	GOPC	9606.ENSP00000357484	GOPC	Golgi-associated PDZ and coiled-coil motif-containing protein; Plays a role in intracellular protein trafficking and degradation. May regulate CFTR chloride currents and acid-induced ASIC3 currents by modulating cell surface expression of both channels. May also regulate the intracellular trafficking of the ADR1B receptor. May play a role in autophagy. Overexpression results in CFTR intracellular…
146	GZMA	9606.ENSP00000274306	GZMA	Granzyme A; Abundant protease in the cytosolic granules of cytotoxic T- cells and NK-cells which activates caspase-independent cell death with morphological features of apoptosis when delivered into the target cell through the immunological synapse. It cleaves after Lys or Arg. Cleaves APEX1 after 'Lys-31' and destroys its oxidative repair activity. Cleaves the nucleosome assembly protein SET aft…
147	HCLS1	9606.ENSP00000320176	HCLS1	Hematopoietic lineage cell-specific protein; Substrate of the antigen receptor-coupled tyrosine kinase. Plays a role in antigen receptor signaling for both clonal expansion and deletion in lymphoid cells. May also be involved in the regulation of gene expression.
148	HEXIM1	9606.ENSP00000328773	HEXIM1	Protein HEXIM1; Transcriptional regulator which functions as a general RNA polymerase II transcription inhibitor. In cooperation with 7SK snRNA sequesters P-TEFb in a large inactive 7SK snRNP complex preventing RNA polymerase II phosphorylation and subsequent transcriptional elongation. May also regulate NF-kappa-B, ESR1, NR3C1 and CIITA-dependent transcriptional activity. Plays a role in the reg…
149	HGF	9606.ENSP00000222390	HGF	Hepatocyte growth factor alpha chain; Potent mitogen for mature parenchymal hepatocyte cells, seems to be a hepatotrophic factor, and acts as a growth factor for a broad spectrum of tissues and cell types. Activating ligand for the receptor tyrosine kinase MET by binding to it and promoting its dimerization. Belongs to the peptidase S1 family. Plasminogen subfamily.
150	HLA_DRA	9606.ENSP00000353099	HLA-DRB1	HLA class II histocompatibility antigen, DRB1 beta chain; A beta chain of antigen-presenting major histocompatibility complex class II (MHCII) molecule. In complex with the alpha chain HLA- DRA, displays antigenic peptides on professional antigen presenting cells (APCs) for recognition by alpha-beta T cell receptor (TCR) on HLA-DRB1-restricted CD4-positive T cells. This guides antigen-specific T …
151	HLA_E	9606.ENSP00000315997	LILRB1	Leukocyte immunoglobulin-like receptor subfamily B member 1; Receptor for class I MHC antigens. Recognizes a broad spectrum of HLA-A, HLA-B, HLA-C, HLA-G and HLA-F alleles. Receptor for H301/UL18, a human cytomegalovirus class I MHC homolog. Ligand binding results in inhibitory signals and down-regulation of the immune response. Engagement of LILRB1 present on natural killer cells or T-cells by c…
152	HPCAL1	9606.ENSP00000483786	HPCAL1	Hippocalcin-like protein 1; May be involved in the calcium-dependent regulation of rhodopsin phosphorylation; Belongs to the recoverin family.
153	HSD11B1	9606.ENSP00000355995	HSD11B1	Corticosteroid 11-beta-dehydrogenase isozyme 1; Catalyzes reversibly the conversion of cortisol to the inactive metabolite cortisone. Catalyzes reversibly the conversion of 7-ketocholesterol to 7-beta-hydroxycholesterol. In intact cells, the reaction runs only in one direction, from 7-ketocholesterol to 7-beta- hydroxycholesterol (By similarity).
154	HSPA1A	9606.ENSP00000364802	HSPA1A	Heat shock protein family A member 1A.
155	ICA1	9606.ENSP00000403982	ICA1	Islet cell autoantigen 1; May play a role in neurotransmitter secretion.
156	ICAM4	9606.ENSP00000342114	ICAM4	Intercellular adhesion molecule 4; ICAM proteins are ligands for the leukocyte adhesion protein LFA-1 (integrin alpha-L/beta-2). ICAM4 is also a ligand for alpha- 4/beta-1 and alpha-V integrins.
157	IDS	9606.ENSP00000339801	IDS	Iduronate 2-sulfatase 14 kDa chain; Lysosomal enzyme involved in the degradation pathway of dermatan sulfate and heparan sulfate.
158	IFNG	9606.ENSP00000229135	IFNG	Interferon gamma; Produced by lymphocytes activated by specific antigens or mitogens. IFN-gamma, in addition to having antiviral activity, has important immunoregulatory functions. It is a potent activator of macrophages, it has antiproliferative effects on transformed cells and it can potentiate the antiviral and antitumor effects of the type I interferons; Belongs to the type II (or gamma) inte…
159	IFNGR1	9606.ENSP00000356713	IFNGR1	Interferon gamma receptor 1; Associates with IFNGR2 to form a receptor for the cytokine interferon gamma (IFNG). Ligand binding stimulates activation of the JAK/STAT signaling pathway. Plays an essential role in the IFN-gamma pathway that is required for the cellular response to infectious agents.
160	IFNLR1	9606.ENSP00000327824	IFNLR1	Interferon lambda receptor 1; The IFNLR1/IL10RB dimer is a receptor for the cytokine ligands IFNL2 and IFNL3 and mediates their antiviral activity. The ligand/receptor complex stimulate the activation of the JAK/STAT signaling pathway leading to the expression of IFN-stimulated genes (ISG), which contribute to the antiviral state. Determines the cell type specificity of the lambda interferon acti…
161	IKBKG	9606.ENSP00000483825	IKBKG	NF-kappa-B essential modulator; Regulatory subunit of the IKK core complex which phosphorylates inhibitors of NF-kappa-B thus leading to the dissociation of the inhibitor/NF-kappa-B complex and ultimately the degradation of the inhibitor. Its binding to scaffolding polyubiquitin seems to play a role in IKK activation by multiple signaling receptor pathways. However, the specific type of polyubiqu…
162	IL10	9606.ENSP00000412237	IL10	Interleukin-10; Major immune regulatory cytokine that acts on many cells of the immune system where it has profound anti-inflammatory functions, limiting excessive tissue disruption caused by inflammation. Mechanistically, IL10 binds to its heterotetrameric receptor comprising IL10RA and IL10RB leading to JAK1 and STAT2-mediated phosphorylation of STAT3. In turn, STAT3 translocates to the nucleus…
163	IL10RA	9606.ENSP00000227752	IL10RA	Interleukin-10 receptor subunit alpha; Cell surface receptor for the cytokine IL10 that participates in IL10-mediated anti-inflammatory functions, limiting excessive tissue disruption caused by inflammation. Upon binding to IL10, induces a conformational change in IL10RB, allowing IL10RB to bind IL10 as well. In turn, the heterotetrameric assembly complex, composed of two subunits of IL10RA and I…
164	IL10RB	9606.ENSP00000290200	IL10RB	Interleukin-10 receptor subunit beta; Shared cell surface receptor required for the activation of five class 2 cytokines: IL10, IL22, IL26, IL28, and IFNL1. The IFNLR1/IL10RB dimer is a receptor for the cytokine ligands IFNL2 and IFNL3 and mediates their antiviral activity. The ligand/receptor complex stimulate the activation of the JAK/STAT signaling pathway leading to the expression of IFN-stim…
165	IL11	9606.ENSP00000264563	IL11	Interleukin-11; Cytokine that stimulates the proliferation of hematopoietic stem cells and megakaryocyte progenitor cells and induces megakaryocyte maturation resulting in increased platelet production. Also promotes the proliferation of hepatocytes in response to liver damage. Binding to its receptor formed by IL6ST and either IL11RA1 or IL11RA2 activates a signaling cascade that promotes cell p…
166	IL12B	9606.ENSP00000231228	IL12B	Interleukin-12 subunit beta; Cytokine that can act as a growth factor for activated T and NK cells, enhance the lytic activity of NK/lymphokine-activated killer cells, and stimulate the production of IFN-gamma by resting PBMC. Belongs to the IL-12B family.
167	IL12RB1	9606.ENSP00000470788	IL12RB1	Interleukin-12 receptor subunit beta-1; Functions as an interleukin receptor which binds interleukin- 12 with low affinity and is involved in IL12 transduction. Associated with IL12RB2 it forms a functional, high affinity receptor for IL12. Associates also with IL23R to form the interleukin-23 receptor which functions in IL23 signal transduction probably through activation of the Jak-Stat signali…
168	IL13	9606.ENSP00000304915	IL13	Interleukin-13; Cytokine. Inhibits inflammatory cytokine production. Synergizes with IL2 in regulating interferon-gamma synthesis. May be critical in regulating inflammatory and immune responses. Positively regulates IL31RA expression in macrophages (By similarity).
169	IL15	9606.ENSP00000296545	IL15	Interleukin-15; Cytokine that stimulates the proliferation of T-lymphocytes. Stimulation by IL15 requires interaction of IL15 with components of the IL2 receptor, including IL2RB and probably IL2RG but not IL2RA. In neutrophils, stimulates phagocytosis probably by signaling through the IL15 receptor, composed of the subunits IL15RA, IL2RB and IL2RG, which results in kinase SYK activation ; Belong…
170	IL15RA	9606.ENSP00000380421	IL15RA	Soluble interleukin-15 receptor subunit alpha; High-affinity receptor for interleukin-15. Can signal both in cis and trans where IL15R from one subset of cells presents IL15 to neighboring IL2RG-expressing cells (By similarity). In neutrophils, binds and activates kinase SYK in response to IL15 stimulation. In neutrophils, required for IL15- induced phagocytosis in a SYK-dependent manner. Express…
171	IL16	9606.ENSP00000302935	IL16	Pro-interleukin-16; Interleukin-16 stimulates a migratory response in CD4+ lymphocytes, monocytes, and eosinophils. Primes CD4+ T-cells for IL-2 and IL-15 responsiveness. Also induces T-lymphocyte expression of interleukin 2 receptor. Ligand for CD4. Isoform 3 is involved in cell cycle progression in T-cells. Appears to be involved in transcriptional regulation of SKP2 and is probably part of a t…
172	IL17A	9606.ENSP00000497968	IL17A	Interleukin-17A; Ligand for IL17RA and IL17RC. The heterodimer formed by IL17A and IL17F is a ligand for the heterodimeric complex formed by IL17RA and IL17RC. Involved in inducing stromal cells to produce proinflammatory and hematopoietic cytokines ; Belongs to the IL-17 family.
173	IL17C	9606.ENSP00000244241	IL17C	Interleukin-17C; Cytokine that plays a crucial role in innate immunity of the epithelium, including to intestinal bacterial pathogens, in an autocrine manner. Stimulates the production of antibacterial peptides and proinflammatory molecules for host defense by signaling through the NF-kappa-B and MAPK pathways. Acts synergically with IL22 in inducing the expression of antibacterial peptides, incl…
174	IL17D	9606.ENSP00000302924	IL17D	Interleukin-17D; Induces expression of IL6, CXCL8/IL8, and CSF2/GM-CSF from endothelial cells.
175	IL17F	9606.ENSP00000337432	IL17F	Interleukin-17F; Ligand for IL17RA and IL17RC. The heterodimer formed by IL17A and IL17F is a ligand for the heterodimeric complex formed by IL17RA and IL17RC. Involved in stimulating the production of other cytokines such as IL6, IL8 and CSF2, and in regulation of cartilage matrix turnover. Also involved in stimulating the proliferation of peripheral blood mononuclear cells and T-cells and in in…
176	IL17RB	9606.ENSP00000288167	IL17RB	Interleukin-17 receptor B; Receptor for the proinflammatory cytokines IL17B and IL17E. May play a role in controlling the growth and/or differentiation of hematopoietic cells.
177	IL18	9606.ENSP00000280357	IL18	Interleukin-18; A proinflammatory cytokine primarily involved in polarized T- helper 1 (Th1) cell and natural killer (NK) cell immune responses (Probable). Upon binding to IL18R1 and IL18RAP, forms a signaling ternary complex which activates NF-kappa-B, triggering synthesis of inflammatory mediators. Synergizes with IL12/interleukin-12 to induce IFNG synthesis from T-helper 1 (Th1) cells and natu…
178	IL18R1	9606.ENSP00000387211	IL18R1	Interleukin-18 receptor 1; Within the IL18 receptor complex, responsible for the binding of the proinflammatory cytokine IL18, but not IL1A nor IL1B. Involved in IL18-mediated IFNG synthesis from T-helper 1 (Th1) cells. Contributes to IL18-induced cytokine production, either independently of SLC12A3, or as a complex with SLC12A3 (By similarity).
179	IL1A	9606.ENSP00000263339	IL1A	Interleukin-1 alpha; Produced by activated macrophages, IL-1 stimulates thymocyte proliferation by inducing IL-2 release, B-cell maturation and proliferation, and fibroblast growth factor activity. IL-1 proteins are involved in the inflammatory response, being identified as endogenous pyrogens, and are reported to stimulate the release of prostaglandin and collagenase from synovial cells.
180	IL1B	9606.ENSP00000263341	IL1B	Interleukin-1 beta; Potent proinflammatory cytokine. Initially discovered as the major endogenous pyrogen, induces prostaglandin synthesis, neutrophil influx and activation, T-cell activation and cytokine production, B- cell activation and antibody production, and fibroblast proliferation and collagen production. Promotes Th17 differentiation of T-cells. Synergizes with IL12/interleukin-12 to ind…
181	IL1R2	9606.ENSP00000330959	IL1R2	Interleukin-1 receptor type 2, membrane form; Non-signaling receptor for IL1A, IL1B and IL1RN. Reduces IL1B activities. Serves as a decoy receptor by competetive binding to IL1B and preventing its binding to IL1R1. Also modulates cellular response through non-signaling association with IL1RAP after binding to IL1B. IL1R2 (membrane and secreted forms) preferentially binds IL1B and poorly IL1A and …
182	IL1RL2	9606.ENSP00000264257	IL1RL2	Interleukin-1 receptor-like 2; Receptor for interleukin-36 (IL36A, IL36B and IL36G). After binding to interleukin-36 associates with the coreceptor IL1RAP to form the interleukin-36 receptor complex which mediates interleukin-36- dependent activation of NF-kappa-B, MAPK and other pathways (By similarity). The IL-36 signaling system is thought to be present in epithelial barriers and to take part …
183	IL1RN	9606.ENSP00000259206	IL1RN	Interleukin-1 receptor antagonist protein; Inhibits the activity of interleukin-1 by binding to receptor IL1R1 and preventing its association with the coreceptor IL1RAP for signaling. Has no interleukin-1 like activity. Binds functional interleukin-1 receptor IL1R1 with greater affinity than decoy receptor IL1R2; however, the physiological relevance of the latter association is unsure.
184	IL2	9606.ENSP00000226730	IL2	Interleukin-2; Produced by T-cells in response to antigenic or mitogenic stimulation, this protein is required for T-cell proliferation and other activities crucial to regulation of the immune response. Can stimulate B-cells, monocytes, lymphokine-activated killer cells, natural killer cells, and glioma cells.
185	IL20	9606.ENSP00000356065	IL20	Interleukin-20; Proinflammatory and angiogenic cytokine that may be involved in epidermal function and psoriasis. Angiogenic and proliferative activities are antagonized by IL10. May act through STAT3.
186	IL20RA	9606.ENSP00000314976	IL20RA	Interleukin-20 receptor subunit alpha; The IL20RA/IL20RB dimer is a receptor for IL19, IL20 and IL24. The IL20RA/IL10RB dimer is a receptor for IL26.
187	IL22RA1	9606.ENSP00000270800	IL22RA1	Interleukin-22 receptor subunit alpha-1; Component of the receptor for IL20, IL22 and IL24. Component of IL22 receptor formed by IL22RA1 and IL10RB enabling IL22 signaling via JAK/STAT pathways. IL22 also induces activation of MAPK1/MAPK3 and Akt kinases pathways. Component of one of the receptor for IL20 and IL24 formed by IL22RA1 and IL20RB also signaling through STATs activation. Mediates IL24…
188	IL24	9606.ENSP00000375795	IL24	Interleukin-24; Has antiproliferative properties on melanoma cells and may contribute to terminal cell differentiation; Belongs to the IL-10 family.
189	IL2RB	9606.ENSP00000216223	IL2RB	Interleukin-2 receptor subunit beta; Receptor for interleukin-2. This beta subunit is involved in receptor mediated endocytosis and transduces the mitogenic signals of IL2. Probably in association with IL15RA, involved in the stimulation of neutrophil phagocytosis by IL15. Belongs to the type I cytokine receptor family. Type 4 subfamily.
190	IL32	9606.ENSP00000431775	IL32	Interleukin-32; Cytokine that may play a role in innate and adaptive immune responses. It induces various cytokines such as TNFA/TNF-alpha and IL8. It activates typical cytokine signal pathways of NF-kappa-B and p38 MAPK.
191	IL33	9606.ENSP00000370842	IL33	Interleukin-33 (109-270); Cytokine that binds to and signals through the IL1RL1/ST2 receptor which in turn activates NF-kappa-B and MAPK signaling pathways in target cells. Involved in the maturation of Th2 cells inducing the secretion of T-helper type 2-associated cytokines. Also involved in activation of mast cells, basophils, eosinophils and natural killer cells. Acts as a chemoattractant for …
192	IL3RA	9606.ENSP00000327890	IL3RA	Interleukin-3 receptor subunit alpha; This is a receptor for interleukin-3.
193	IL4	9606.ENSP00000231449	IL4	Interleukin-4; Participates in at least several B-cell activation processes as well as of other cell types. It is a costimulator of DNA-synthesis. It induces the expression of class II MHC molecules on resting B-cells. It enhances both secretion and cell surface expression of IgE and IgG1. It also regulates the expression of the low affinity Fc receptor for IgE (CD23) on both lymphocytes and mono…
194	IL4R	9606.ENSP00000379111	IL4R	Soluble interleukin-4 receptor subunit alpha; Receptor for both interleukin 4 and interleukin 13. Couples to the JAK1/2/3-STAT6 pathway. The IL4 response is involved in promoting Th2 differentiation. The IL4/IL13 responses are involved in regulating IgE production and, chemokine and mucus production at sites of allergic inflammation. In certain cell types, can signal through activation of insulin…
195	IL5	9606.ENSP00000231454	IL5	Interleukin-5; Factor that induces terminal differentiation of late- developing B-cells to immunoglobulin secreting cells; Belongs to the IL-5 family.
196	IL5RA	9606.ENSP00000412209	IL5RA	Interleukin-5 receptor subunit alpha; This is the receptor for interleukin-5. The alpha chain binds to IL5; Belongs to the type I cytokine receptor family. Type 5 subfamily.
197	IL6	9606.ENSP00000385675	IL6	Interleukin-6; Cytokine with a wide variety of biological functions. It is a potent inducer of the acute phase response. Plays an essential role in the final differentiation of B-cells into Ig-secreting cells Involved in lymphocyte and monocyte differentiation. Acts on B-cells, T-cells, hepatocytes, hematopoietic progenitor cells and cells of the CNS. Required for the generation of T(H)17 cells. …
198	IL7	9606.ENSP00000263851	IL7	Interleukin-7; Hematopoietic growth factor capable of stimulating the proliferation of lymphoid progenitors. It is important for proliferation during certain stages of B-cell maturation.
199	IRAK1	9606.ENSP00000358997	IRAK1	Interleukin-1 receptor-associated kinase 1; Serine/threonine-protein kinase that plays a critical role in initiating innate immune response against foreign pathogens. Involved in Toll-like receptor (TLR) and IL-1R signaling pathways. Is rapidly recruited by MYD88 to the receptor-signaling complex upon TLR activation. Association with MYD88 leads to IRAK1 phosphorylation by IRAK4 and subsequent au…
200	IRAK4	9606.ENSP00000479889	IRAK4	Interleukin-1 receptor-associated kinase 4; Serine/threonine-protein kinase that plays a critical role in initiating innate immune response against foreign pathogens. Involved in Toll-like receptor (TLR) and IL-1R signaling pathways. Is rapidly recruited by MYD88 to the receptor- signaling complex upon TLR activation to form the Myddosome together with IRAK2. Phosphorylates initially IRAK1, thus …
201	ISM1	9606.ENSP00000262487	ISM1	Isthmin-1; Acts as an angiogenesis inhibitor. Belongs to the isthmin family.
202	ITGA11	9606.ENSP00000327290	ITGA11	Integrin alpha-11; Integrin alpha-11/beta-1 is a receptor for collagen.
203	ITGA6	9606.ENSP00000386896	ITGA6	Integrin alpha-6 heavy chain; Integrin alpha-6/beta-1 (ITGA6:ITGB1) is a receptor for laminin on platelets (By similarity). Integrin alpha-6/beta-1 (ITGA6:ITGB1) is present in oocytes and is involved in sperm-egg fusion (By similarity). Integrin alpha-6/beta-4 (ITGA6:ITGB4) is a receptor for laminin in epithelial cells and it plays a critical structural role in the hemidesmosome (By similarity). …
204	ITGB6	9606.ENSP00000283249	ITGB6	Integrin beta-6; Integrin alpha-V:beta-6 (ITGAV:ITGB6) is a receptor for fibronectin and cytotactin. It recognizes the sequence R-G-D in its ligands. Internalisation of integrin alpha-V/beta-6 via clathrin-mediated endocytosis promotes carcinoma cell invasion. ITGAV:ITGB6 acts as a receptor for fibrillin-1 (FBN1) and mediates R-G-D-dependent cell adhesion to FBN1. Integrin alpha-V:beta-6 (ITGAV:I…
205	ITM2A	9606.ENSP00000362395	ITM2A	Integral membrane protein 2A.
206	JCHAIN	9606.ENSP00000440066	JCHAIN	Immunoglobulin J chain; Serves to link two monomer units of either IgM or IgA. In the case of IgM, the J chain-joined dimer is a nucleating unit for the IgM pentamer, and in the case of IgA it induces larger polymers. It also help to bind these immunoglobulins to secretory component.
207	JUN	9606.ENSP00000360266	JUN	Transcription factor AP-1; Transcription factor that recognizes and binds to the enhancer heptamer motif 5'-TGA[CG]TCA-3'. Promotes activity of NR5A1 when phosphorylated by HIPK3 leading to increased steroidogenic gene expression upon cAMP signaling pathway stimulation. Involved in activated KRAS-mediated transcriptional activation of USP28 in colorectal cancer (CRC) cells. Binds to the USP28 pro…
208	KLRB1	9606.ENSP00000229402	KLRB1	Killer cell lectin-like receptor subfamily B member 1; Plays an inhibitory role on natural killer (NK) cells cytotoxicity. Activation results in specific acid sphingomyelinase/SMPD1 stimulation with subsequent marked elevation of intracellular ceramide. Activation also leads to AKT1/PKB and RPS6KA1/RSK1 kinases stimulation as well as markedly enhanced T-cell proliferation induced by anti-CD3. Act…
209	KLRD1	9606.ENSP00000338130	KLRD1	Natural killer cells antigen CD94; Plays a role as a receptor for the recognition of MHC class I HLA-E molecules by NK cells and some cytotoxic T-cells.
210	KRT19	9606.ENSP00000355124	KRT19	Keratin, type I cytoskeletal 19; Involved in the organization of myofibers. Together with KRT8, helps to link the contractile apparatus to dystrophin at the costameres of striated muscle; Belongs to the intermediate filament family.
211	KYNU	9606.ENSP00000264170	KYNU	Kynureninase; Catalyzes the cleavage of L-kynurenine (L-Kyn) and L-3- hydroxykynurenine (L-3OHKyn) into anthranilic acid (AA) and 3- hydroxyanthranilic acid (3-OHAA), respectively. Has a preference for the L-3-hydroxy form. Also has cysteine-conjugate-beta-lyase activity. Belongs to the kynureninase family.
212	LAIR1	9606.ENSP00000375622	LAIR1	Leukocyte-associated immunoglobulin-like receptor 1; Functions as an inhibitory receptor that plays a constitutive negative regulatory role on cytolytic function of natural killer (NK) cells, B-cells and T-cells. Activation by Tyr phosphorylation results in recruitment and activation of the phosphatases PTPN6 and PTPN11. It also reduces the increase of intracellular calcium evoked by B-cell recep…
213	LAMA4	9606.ENSP00000230538	LAMA4	Laminin subunit alpha-4; Binding to cells via a high affinity receptor, laminin is thought to mediate the attachment, migration and organization of cells into tissues during embryonic development by interacting with other extracellular matrix components.
214	LAMP3	9606.ENSP00000265598	LAMP3	Lysosome-associated membrane glycoprotein 3; May play a role in dendritic cell function and in adaptive immunity.
215	LAP3	9606.ENSP00000226299	LAP3	Cytosol aminopeptidase; Presumably involved in the processing and regular turnover of intracellular proteins. Catalyzes the removal of unsubstituted N- terminal amino acids from various peptides; Belongs to the peptidase M17 family.
216	LAT	9606.ENSP00000378845	LAT	Linker for activation of T-cells family member 1; Required for TCR (T-cell antigen receptor)- and pre-TCR- mediated signaling, both in mature T-cells and during their development. Involved in FCGR3 (low affinity immunoglobulin gamma Fc region receptor III)-mediated signaling in natural killer cells and FCER1 (high affinity immunoglobulin epsilon receptor)-mediated signaling in mast cells. Couples…
217	LGALS4	9606.ENSP00000302100	LGALS4	Galectin-4; Galectin that binds lactose and a related range of sugars. May be involved in the assembly of adherens junctions.
218	LGALS9	9606.ENSP00000378856	LGALS9	Galectin-9; Binds galactosides. Has high affinity for the Forssman pentasaccharide. Ligand for HAVCR2/TIM3. Binding to HAVCR2 induces T-helper type 1 lymphocyte (Th1) death. Also stimulates bactericidal activity in infected macrophages by causing macrophage activation and IL1B secretion which restricts intracellular bacterial growth (By similarity). Ligand for P4HB; the interaction retains P4HB a…
219	LGMN	9606.ENSP00000376911	LGMN	Legumain; Has a strict specificity for hydrolysis of asparaginyl bonds. Can also cleave aspartyl bonds slowly, especially under acidic conditions. Required for normal lysosomal protein degradation in renal proximal tubules. Required for normal degradation of internalized EGFR. Plays a role in the regulation of cell proliferation via its role in EGFR degradation (By similarity). May be involved in…
220	LHPP	9606.ENSP00000357835	LHPP	Phospholysine phosphohistidine inorganic pyrophosphate phosphatase; Phosphatase that hydrolyzes imidodiphosphate, 3- phosphohistidine and 6-phospholysine. Has broad substrate specificity and can also hydrolyze inorganic diphosphate, but with lower efficiency (By similarity); Belongs to the HAD-like hydrolase superfamily.
221	LIFR	9606.ENSP00000398368	LIFR	Leukemia inhibitory factor receptor; Signal-transducing molecule. May have a common pathway with IL6ST. The soluble form inhibits the biological activity of LIF by blocking its binding to receptors on target cells; Belongs to the type I cytokine receptor family. Type 2 subfamily.
222	LILRB4	9606.ENSP00000375616	LILRB4	Leukocyte immunoglobulin-like receptor subfamily B member 4; Receptor for class I MHC antigens. Recognizes a broad spectrum of HLA-A, HLA-B, HLA-C and HLA-G alleles. Involved in the down-regulation of the immune response and the development of tolerance, e.g. towards transplants. Interferes with TNFRSF5-signaling and NF-kappa-B up-regulation. Inhibits receptor-mediated phosphorylation of cellular…
223	LRRN1	9606.ENSP00000314901	LRRN1	Leucine rich repeat neuronal 1.
224	LSP1	9606.ENSP00000371194	LSP1	Lymphocyte-specific protein 1; May play a role in mediating neutrophil activation and chemotaxis.
225	LTBR	9606.ENSP00000228918	LTBR	Tumor necrosis factor receptor superfamily member 3; Receptor for the heterotrimeric lymphotoxin containing LTA and LTB, and for TNFS14/LIGHT. Promotes apoptosis via TRAF3 and TRAF5. May play a role in the development of lymphoid organs.
226	LTO1	9606.ENSP00000279147	LTO1	Protein LTO1 homolog; The complex LTO1:YAE1 functions as a target specific adapter that probably recruits apo-ABCE1 to the cytosolic iron-sulfur protein assembly (CIA) complex machinery. May be required for biogenesis of the large ribosomal subunit and initiation of translation. May play a role in the regulation of proline metabolism and ROS production.
227	LY6D	9606.ENSP00000301263	LY6D	Lymphocyte antigen 6D; May act as a specification marker at earliest stage specification of lymphocytes between B- and T-cell development. Marks the earliest stage of B-cell specification.
228	LY75	9606.ENSP00000263636	LY75	Lymphocyte antigen 75; Acts as an endocytic receptor to direct captured antigens from the extracellular space to a specialized antigen-processing compartment (By similarity). Causes reduced proliferation of B- lymphocytes.
229	LY9	9606.ENSP00000263285	LY9	T-lymphocyte surface antigen Ly-9; Self-ligand receptor of the signaling lymphocytic activation molecule (SLAM) family. SLAM receptors triggered by homo- or heterotypic cell-cell interactions are modulating the activation and differentiation of a wide variety of immune cells and thus are involved in the regulation and interconnection of both innate and adaptive immune response. Activities are con…
230	MANF	9606.ENSP00000499582	MANF	Mesencephalic astrocyte-derived neurotrophic factor; Selectively promotes the survival of dopaminergic neurons of the ventral mid-brain. Modulates GABAergic transmission to the dopaminergic neurons of the substantia nigra (By similarity). Enhances spontaneous, as well as evoked, GABAergic inhibitory postsynaptic currents in dopaminergic neurons (By similarity). Inhibits cell proliferation and end…
231	MAP2K6	9606.ENSP00000468348	MAP2K6	Dual specificity mitogen-activated protein kinase kinase 6; Dual specificity protein kinase which acts as an essential component of the MAP kinase signal transduction pathway. With MAP3K3/MKK3, catalyzes the concomitant phosphorylation of a threonine and a tyrosine residue in the MAP kinases p38 MAPK11, MAPK12, MAPK13 and MAPK14 and plays an important role in the regulation of cellular responses …
232	MAPK9	9606.ENSP00000394560	MAPK9	Mitogen-activated protein kinase 9; Serine/threonine-protein kinase involved in various processes such as cell proliferation, differentiation, migration, transformation and programmed cell death. Extracellular stimuli such as proinflammatory cytokines or physical stress stimulate the stress- activated protein kinase/c-Jun N-terminal kinase (SAP/JNK) signaling pathway. In this cascade, two dual sp…
233	MATN2	9606.ENSP00000254898	MATN2	Matrilin-2; Involved in matrix assembly.
234	MEGF10	9606.ENSP00000423354	MEGF10	Multiple epidermal growth factor-like domains protein 10; Membrane receptor involved in phagocytosis by macrophages and astrocytes of apoptotic cells. Receptor for C1q, an eat-me signal, that binds phosphatidylserine expressed on the surface of apoptotic cells. Cooperates with ABCA1 within the process of engulfment. Promotes the formation of large intracellular vacuoles and may be responsible for…
235	MEPE	9606.ENSP00000378534	MEPE	Matrix extracellular phosphoglycoprotein; Promotes renal phosphate excretion and inhibits intestinal phosphate absorption. Promotes bone mineralization by osteoblasts and cartilage mineralization by chondrocytes. Regulates the mineralization of the extracellular matrix of the craniofacial complex, such as teeth, bone and cartilage (By similarity). Promotes dental pulp stem cell proliferation and …
236	MERTK	9606.ENSP00000295408	MERTK	Tyrosine-protein kinase Mer; Receptor tyrosine kinase that transduces signals from the extracellular matrix into the cytoplasm by binding to several ligands including LGALS3, TUB, TULP1 or GAS6. Regulates many physiological processes including cell survival, migration, differentiation, and phagocytosis of apoptotic cells (efferocytosis). Ligand binding at the cell surface induces autophosphorylat…
237	METAP1D	9606.ENSP00000315152	METAP1D	Methionine aminopeptidase 1D, mitochondrial; Removes the N-terminal methionine from nascent proteins. The N-terminal methionine is often cleaved when the second residue in the primary sequence is small and uncharged (Met-Ala-, Cys, Gly, Pro, Ser, Thr, or Val). Requires deformylation of the N(alpha)-formylated initiator methionine before it can be hydrolyzed (By similarity). May play a role in col…
238	MGMT	9606.ENSP00000302111	MGMT	Methylated-DNA--protein-cysteine methyltransferase; Involved in the cellular defense against the biological effects of O6-methylguanine (O6-MeG) and O4-methylthymine (O4-MeT) in DNA. Repairs the methylated nucleobase in DNA by stoichiometrically transferring the methyl group to a cysteine residue in the enzyme. This is a suicide reaction: the enzyme is irreversibly inactivated; Belongs to the MGM…
239	MICB_MICA	9606.ENSP00000246551	HCST	Hematopoietic cell signal transducer; Transmembrane adapter protein which associates with KLRK1 to form an activation receptor KLRK1-HCST in lymphoid and myeloid cells; this receptor plays a major role in triggering cytotoxicity against target cells expressing cell surface ligands such as MHC class I chain- related MICA and MICB, and UL16-binding proteins (ULBPs); these ligands are up-regulated b…
240	MILR1	9606.ENSP00000482801	MILR1	Allergin-1; Immunoglobulin-like receptor which plays an inhibitory role in degranulation of mast cells. Negatively regulates IgE-mediated mast cell activation and suppresses the type I immediate hypersensitivity reaction (By similarity).
241	MLN	9606.ENSP00000388825	MLN	Motilin-associated peptide; Plays an important role in the regulation of interdigestive gastrointestinal motility and indirectly causes rhythmic contraction of duodenal and colonic smooth muscle.
242	MMP1	9606.ENSP00000322788	MMP1	22 kDa interstitial collagenase; Cleaves collagens of types I, II, and III at one site in the helical domain. Also cleaves collagens of types VII and X. In case of HIV infection, interacts and cleaves the secreted viral Tat protein, leading to a decrease in neuronal Tat's mediated neurotoxicity.
243	MMP10	9606.ENSP00000279441	MMP10	Stromelysin-2; Can degrade fibronectin, gelatins of type I, III, IV, and V; weakly collagens III, IV, and V. Activates procollagenase; Belongs to the peptidase M10A family.
244	MPIG6B	9606.ENSP00000497720	MPIG6B	Megakaryocyte and platelet inhibitory receptor G6b; Inhibitory receptor that acts as a critical regulator of hematopoietic lineage differentiation, megakaryocyte function and platelet production. Inhibits platelet aggregation and activation by agonists such as ADP and collagen-related peptide. This regulation of megakaryocate function as well as platelet production ann activation is done through …
245	MVK	9606.ENSP00000228510	MVK	Mevalonate kinase; Catalyzes the phosphorylation of mevalonate to mevalonate 5- phosphate, a key step in isoprenoid and cholesterol biosynthesis ; Belongs to the GHMP kinase family. Mevalonate kinase subfamily.
246	MYO9B	9606.ENSP00000471457	MYO9B	Unconventional myosin-IXb; Myosins are actin-based motor molecules with ATPase activity. Unconventional myosins serve in intracellular movements. Binds actin with high affinity both in the absence and presence of ATP and its mechanochemical activity is inhibited by calcium ions. Also acts as a GTPase activator for RHOA. Plays a role in the regulation of cell migration via its role as RHOA GTPase …
247	MZB1	9606.ENSP00000303920	MZB1	Marginal zone B- and B1-cell-specific protein; Associates with immunoglobulin M (IgM) heavy and light chains and promotes IgM assembly and secretion. May exert its effect by acting as a molecular chaperone or as an oxidoreductase as it displays a low level of oxidoreductase activity (By similarity). Isoform 2 may be involved in regulation of apoptosis. Helps to diversify peripheral B- cell functi…
248	NBN	9606.ENSP00000265433	NBN	Nibrin; Component of the MRE11-RAD50-NBN (MRN complex) which plays a critical role in the cellular response to DNA damage and the maintenance of chromosome integrity. The complex is involved in double- strand break (DSB) repair, DNA recombination, maintenance of telomere integrity, cell cycle checkpoint control and meiosis. The complex possesses single-strand endonuclease activity and double-stra…
249	NCF2	9606.ENSP00000356505	NCF2	Neutrophil cytosol factor 2; NCF2, NCF1, and a membrane bound cytochrome b558 are required for activation of the latent NADPH oxidase (necessary for superoxide production).
250	NCK2	9606.ENSP00000233154	NCK2	Cytoplasmic protein NCK2; Adapter protein which associates with tyrosine-phosphorylated growth factor receptors or their cellular substrates. Maintains low levels of EIF2S1 phosphorylation by promoting its dephosphorylation by PP1. Plays a role in ELK1-dependent transcriptional activation in response to activated Ras signaling.
251	NCLN	9606.ENSP00000246117	NCLN	Nicalin; May antagonize Nodal signaling and subsequent organization of axial structures during mesodermal patterning; Belongs to the nicastrin family.
252	NCR1	9606.ENSP00000291890	NCR1	Natural cytotoxicity triggering receptor 1; Cytotoxicity-activating receptor that may contribute to the increased efficiency of activated natural killer (NK) cells to mediate tumor cell lysis.
253	NELL2	9606.ENSP00000416341	NELL2	Protein kinase C-binding protein NELL2; Required for neuron survival through the modulation of MAPK pathways (By similarity). Involved in the regulation of hypothalamic GNRH secretion and the control of puberty (By similarity).
254	NFASC	9606.ENSP00000344786	NFASC	Neurofascin; Cell adhesion, ankyrin-binding protein which may be involved in neurite extension, axonal guidance, synaptogenesis, myelination and neuron-glial cell interactions.
255	NFATC1	9606.ENSP00000389377	NFATC1	Nuclear factor of activated T-cells, cytoplasmic 1; Plays a role in the inducible expression of cytokine genes in T-cells, especially in the induction of the IL-2 or IL-4 gene transcription. Also controls gene expression in embryonic cardiac cells. Could regulate not only the activation and proliferation but also the differentiation and programmed death of T-lymphocytes as well as lymphoid and no…
256	NFATC3	9606.ENSP00000300659	NFATC3	Nuclear factor of activated T-cells, cytoplasmic 3; Acts as a regulator of transcriptional activation. Plays a role in the inducible expression of cytokine genes in T-cells, especially in the induction of the IL-2. Along with NFATC4, involved in embryonic heart development (By similarity).
257	NME3	9606.ENSP00000219302	NME3	Nucleoside diphosphate kinase 3; Major role in the synthesis of nucleoside triphosphates other than ATP. The ATP gamma phosphate is transferred to the NDP beta phosphate via a ping-pong mechanism, using a phosphorylated active-site intermediate. Probably has a role in normal hematopoiesis by inhibition of granulocyte differentiation and induction of apoptosis; Belongs to the NDK family.
258	NPPC	9606.ENSP00000387159	NPPC	C-type natriuretic peptide; Hormone which plays a role in endochondral ossification through regulation of cartilaginous growth plate chondrocytes proliferation and differentiation. May also be vasoactive and natriuretic. Specifically binds and stimulates the cGMP production of the NPR2 receptor. Binds the clearance receptor NPR3 (By similarity).
259	NRTN	9606.ENSP00000302648	NRTN	Neurturin; Supports the survival of sympathetic neurons in culture. May regulate the development and maintenance of the CNS. Might control the size of non-neuronal cell population such as haemopoietic cells; Belongs to the TGF-beta family. GDNF subfamily.
260	NT5C3A	9606.ENSP00000476480	NT5C3A	Cytosolic 5'-nucleotidase 3A; Nucleotidase which shows specific activity towards cytidine monophosphate (CMP) and 7-methylguanosine monophosphate (m(7)GMP). CMP seems to be the preferred substrate ; Belongs to the pyrimidine 5'-nucleotidase family.
261	NTF3	9606.ENSP00000397297	NTF3	Neurotrophin-3; Seems to promote the survival of visceral and proprioceptive sensory neurons; Belongs to the NGF-beta family.
262	NUB1	9606.ENSP00000454264	NUB1	NEDD8 ultimate buster 1; Specific down-regulator of the NEDD8 conjugation system. Recruits NEDD8, UBD, and their conjugates to the proteasome for degradation. Isoform 1 promotes the degradation of NEDD8 more efficiently than isoform 2.
263	NUDC	9606.ENSP00000319664	NUDC	Nuclear migration protein nudC; Plays a role in neurogenesis and neuronal migration (By similarity). Necessary for correct formation of mitotic spindles and chromosome separation during mitosis. Necessary for cytokinesis and cell proliferation.
264	OMD	9606.ENSP00000364700	OMD	Osteomodulin; May be implicated in biomineralization processes. Has a function in binding of osteoblasts via the alpha(V)beta(3)-integrin (By similarity).
265	OSCAR	9606.ENSP00000479089	OSCAR	Osteoclast-associated immunoglobulin-like receptor; Regulator of osteoclastogenesis which plays an important bone-specific function in osteoclast differentiation; Belongs to the leukocyte receptor complex/polymeric immunogobulin receptor (PIR/LRC) family.
266	OSM	9606.ENSP00000215781	OSM	Oncostatin-M; Growth regulator. Inhibits the proliferation of a number of tumor cell lines. Stimulates proliferation of AIDS-KS cells. It regulates cytokine production, including IL-6, G-CSF and GM-CSF from endothelial cells. Uses both type I OSM receptor (heterodimers composed of LIFR and IL6ST) and type II OSM receptor (heterodimers composed of OSMR and IL6ST). Involved in the maturation of fet…
267	PADI2	9606.ENSP00000364635	PADI2	Protein-arginine deiminase type-2; Catalyzes the deimination of arginine residues of proteins.
268	PAPPA	9606.ENSP00000330658	PAPPA	Pappalysin-1; Metalloproteinase which specifically cleaves IGFBP-4 and IGFBP-5, resulting in release of bound IGF. Cleavage of IGFBP-4 is dramatically enhanced by the presence of IGF, whereas cleavage of IGFBP-5 is slightly inhibited by the presence of IGF. Belongs to the peptidase M43B family.
269	PARP1	9606.ENSP00000355759	PARP1	Poly [ADP-ribose] polymerase 1; Poly-ADP-ribosyltransferase that mediates poly-ADP- ribosylation of proteins and plays a key role in DNA repair. Mainly mediates glutamate and aspartate ADP-ribosylation of target proteins: the ADP-D- ribosyl group of NAD(+) is transferred to the acceptor carboxyl group of glutamate and aspartate residues and further ADP-ribosyl groups are transferred to the 2'-pos…
270	PCDH1	9606.ENSP00000287008	PCDH1	Protocadherin-1; May be involved in cell-cell interaction processes and in cell adhesion.
271	PDGFB	9606.ENSP00000330382	PDGFB	Platelet-derived growth factor subunit B; Growth factor that plays an essential role in the regulation of embryonic development, cell proliferation, cell migration, survival and chemotaxis. Potent mitogen for cells of mesenchymal origin. Required for normal proliferation and recruitment of pericytes and vascular smooth muscle cells in the central nervous system, skin, lung, heart and placenta. Re…
272	PDLIM7	9606.ENSP00000348099	PDLIM7	PDZ and LIM domain protein 7; May function as a scaffold on which the coordinated assembly of proteins can occur. May play a role as an adapter that, via its PDZ domain, localizes LIM-binding proteins to actin filaments of both skeletal muscle and nonmuscle tissues. Involved in both of the two fundamental mechanisms of bone formation, direct bone formation (e.g. embryonic flat bones mandible and …
273	PGF	9606.ENSP00000451040	PGF	Placenta growth factor; Growth factor active in angiogenesis and endothelial cell growth, stimulating their proliferation and migration. It binds to the receptor FLT1/VEGFR-1. Isoform PlGF-2 binds NRP1/neuropilin-1 and NRP2/neuropilin-2 in a heparin-dependent manner. Also promotes cell tumor growth.
274	PIK3AP1	9606.ENSP00000339826	PIK3AP1	Phosphoinositide 3-kinase adapter protein 1; Signaling adapter that contributes to B-cell development by linking B-cell receptor (BCR) signaling to the phosphoinositide 3- kinase (PI3K)-Akt signaling pathway. Has a complementary role to the BCR coreceptor CD19, coupling BCR and PI3K activation by providing a docking site for the PI3K subunit PIK3R1. Alternatively, links Toll- like receptor (TLR) …
275	PKLR	9606.ENSP00000339933	PKLR	Pyruvate kinase PKLR; Plays a key role in glycolysis.
276	PLA2G4A	9606.ENSP00000356436	PLA2G4A	Cytosolic phospholipase A2; Selectively hydrolyzes arachidonyl phospholipids in the sn-2 position releasing arachidonic acid. Together with its lysophospholipid activity, it is implicated in the initiation of the inflammatory response.
277	PLAUR	9606.ENSP00000339328	PLAUR	Urokinase plasminogen activator surface receptor; Acts as a receptor for urokinase plasminogen activator. Plays a role in localizing and promoting plasmin formation. Mediates the proteolysis-independent signal transduction activation effects of U-PA. It is subject to negative-feedback regulation by U-PA which cleaves it into an inactive form.
278	PLXNA4	9606.ENSP00000352882	PLXNA4	Plexin-A4; Coreceptor for SEMA3A. Necessary for signaling by class 3 semaphorins and subsequent remodeling of the cytoskeleton. Plays a role in axon guidance in the developing nervous system. Class 3 semaphorins bind to a complex composed of a neuropilin and a plexin. The plexin modulates the affinity of the complex for specific semaphorins, and its cytoplasmic domain is required for the activati…
280	PNPT1	9606.ENSP00000400646	PNPT1	Polyribonucleotide nucleotidyltransferase 1, mitochondrial; RNA-binding protein implicated in numerous RNA metabolic processes. Catalyzes the phosphorolysis of single-stranded polyribonucleotides processively in the 3'-to-5' direction. Mitochondrial intermembrane factor with RNA-processing exoribonulease activity. Component of the mitochondrial degradosome (mtEXO) complex, that degrades 3' overha…
281	PON3	9606.ENSP00000265627	PON3	Serum paraoxonase/lactonase 3; Has low activity towards the organophosphate paraxon and aromatic carboxylic acid esters. Rapidly hydrolyzes lactones such as statin prodrugs (e.g. lovastatin). Hydrolyzes aromatic lactones and 5- or 6-member ring lactones with aliphatic substituents but not simple lactones or those with polar substituents. Belongs to the paraoxonase family.
282	PPP1R9B	9606.ENSP00000478767	PPP1R9B	Neurabin-2; Seems to act as a scaffold protein in multiple signaling pathways. Modulates excitatory synaptic transmission and dendritic spine morphology. Binds to actin filaments (F-actin) and shows cross- linking activity. Binds along the sides of the F-actin. May play an important role in linking the actin cytoskeleton to the plasma membrane at the synaptic junction. Believed to target protein …
283	PRDX3	9606.ENSP00000298510	PRDX3	Thioredoxin-dependent peroxide reductase, mitochondrial; Thiol-specific peroxidase that catalyzes the reduction of hydrogen peroxide and organic hydroperoxides to water and alcohols, respectively. Plays a role in cell protection against oxidative stress by detoxifying peroxides. Acts synergistically with MAP3K13 to regulate the activation of NF-kappa-B in the cytosol.
284	PRDX5	9606.ENSP00000265462	PRDX5	Peroxiredoxin-5, mitochondrial; Thiol-specific peroxidase that catalyzes the reduction of hydrogen peroxide and organic hydroperoxides to water and alcohols, respectively. Plays a role in cell protection against oxidative stress by detoxifying peroxides and as sensor of hydrogen peroxide-mediated signaling events; Belongs to the peroxiredoxin family. Prx5 subfamily.
285	PREB	9606.ENSP00000260643	PREB	Prolactin regulatory element-binding protein; Guanine nucleotide exchange factor that specifically activates the small GTPase SAR1B. Mediates the recruitment of SAR1B and other COPII coat components to endoplasmic reticulum membranes and is therefore required for the formation of COPII transport vesicles from the ER.
286	PRELP	9606.ENSP00000343924	PRELP	Prolargin; May anchor basement membranes to the underlying connective tissue.
287	PRKAB1	9606.ENSP00000441369	PRKAB1	5'-AMP-activated protein kinase subunit beta-1; Non-catalytic subunit of AMP-activated protein kinase (AMPK), an energy sensor protein kinase that plays a key role in regulating cellular energy metabolism. In response to reduction of intracellular ATP levels, AMPK activates energy-producing pathways and inhibits energy-consuming processes: inhibits protein, carbohydrate and lipid biosynthesis, as…
288	PRKCQ	9606.ENSP00000263125	PRKCQ	Protein kinase C theta type; Calcium-independent, phospholipid- and diacylglycerol (DAG)- dependent serine/threonine-protein kinase that mediates non-redundant functions in T-cell receptor (TCR) signaling, including T-cells activation, proliferation, differentiation and survival, by mediating activation of multiple transcription factors such as NF-kappa-B, JUN, NFATC1 and NFATC2. In TCR-CD3/CD28-…
289	PROK1	9606.ENSP00000271331	PROK1	Prokineticin-1; Potently contracts gastrointestinal (GI) smooth muscle. Induces proliferation, migration and fenestration (the formation of membrane discontinuities) in capillary endothelial cells derived from endocrine glands. Has little or no effect on a variety of other endothelial and non-endothelial cell types. Induces proliferation and differentiation, but not migration, of enteric neural c…
290	PRSS8	9606.ENSP00000319730	PRSS8	Prostasin heavy chain; Possesses a trypsin-like cleavage specificity with a preference for poly-basic substrates. Stimulates epithelial sodium channel (ENaC) activity through activating cleavage of the gamma subunits (SCNN1G).
291	PSIP1	9606.ENSP00000370114	PSIP1	PC4 and SFRS1-interacting protein; Transcriptional coactivator involved in neuroepithelial stem cell differentiation and neurogenesis. Involved in particular in lens epithelial cell gene regulation and stress responses. May play an important role in lens epithelial to fiber cell terminal differentiation. May play a protective role during stress-induced apoptosis. Isoform 2 is a more general and s…
292	PSMG3	9606.ENSP00000288607	PSMG3	Proteasome assembly chaperone 3; Chaperone protein which promotes assembly of the 20S proteasome. May cooperate with PSMG1-PSMG2 heterodimers to orchestrate the correct assembly of proteasomes; Belongs to the PSMG3 family.
293	PSPN	9606.ENSP00000245810	PSPN	Persephin; Exhibits neurotrophic activity on mesencephalic dopaminergic and motor neurons.
294	PTH1R	9606.ENSP00000402723	PTH1R	Parathyroid hormone/parathyroid hormone-related peptide receptor; Receptor for parathyroid hormone and for parathyroid hormone- related peptide. The activity of this receptor is mediated by G proteins which activate adenylyl cyclase and also a phosphatidylinositol-calcium second messenger system.
295	PTPN6	9606.ENSP00000391592	PTPN6	Tyrosine-protein phosphatase non-receptor type 6; Modulates signaling by tyrosine phosphorylated cell surface receptors such as KIT and the EGF receptor/EGFR. The SH2 regions may interact with other cellular components to modulate its own phosphatase activity against interacting substrates. Together with MTUS1, induces UBE2V2 expression upon angiotensin II stimulation. Plays a key role in hematop…
296	PTPRM	9606.ENSP00000463325	PTPRM	Receptor-type tyrosine-protein phosphatase mu; Involved in cell-cell adhesion through homophilic interactions. May play a key role in signal transduction and growth control.
297	PTX3	9606.ENSP00000295927	PTX3	Pentraxin-related protein PTX3; Plays a role in the regulation of innate resistance to pathogens, inflammatory reactions, possibly clearance of self- components and female fertility.
298	RAB37	9606.ENSP00000376390	RAB37	Ras-related protein Rab-37; RAB37, member RAS oncogene family; Belongs to the small GTPase superfamily. Rab family.
299	RAB6A	9606.ENSP00000311449	RAB6A	Ras-related protein Rab-6A; Protein transport. Regulator of membrane traffic from the Golgi apparatus towards the endoplasmic reticulum (ER). Has a low GTPase activity. Involved in COPI-independent retrograde transport from the Golgi to the ER ; Belongs to the small GTPase superfamily. Rab family.
300	RABGAP1L	9606.ENSP00000251507	RABGAP1L	Rab GTPase-activating protein 1-like; GTP-hydrolysis activating protein (GAP) for small GTPase RAB22A, converting active RAB22A-GTP to the inactive form RAB22A-GDP. Plays a role in endocytosis and intracellular protein transport. Recruited by ANK2 to phosphatidylinositol 3- phosphate (PI3P)-positive early endosomes, where it inactivates RAB22A, and promotes polarized trafficking to the leading ed…
301	REG4	9606.ENSP00000346158	REG4	Regenerating islet-derived protein 4; Calcium-independent lectin displaying mannose-binding specificity and able to maintain carbohydrate recognition activity in an acidic environment. May be involved in inflammatory and metaplastic responses of the gastrointestinal epithelium.
302	RGS8	9606.ENSP00000258302	RGS8	Regulator of G-protein signaling 8; Regulates G protein-coupled receptor signaling cascades, including signaling via muscarinic acetylcholine receptor CHRM2 and dopamine receptor DRD2 (By similarity). Inhibits signal transduction by increasing the GTPase activity of G protein alpha subunits, thereby driving them into their inactive GDP-bound form. Modulates the activity of potassium channels that…
303	ROBO1	9606.ENSP00000420321	ROBO1	Roundabout homolog 1; Receptor for SLIT1 and SLIT2 that mediates cellular responses to molecular guidance cues in cellular migration, including axonal navigation at the ventral midline of the neural tube and projection of axons to different regions during neuronal development. Interaction with the intracellular domain of FLRT3 mediates axon attraction towards cells expressing NTN1. In axon growth…
304	SAMD9L	9606.ENSP00000326247	SAMD9L	Sterile alpha motif domain-containing protein 9-like; May be involved in endosome fusion. Mediates down-regulation of growth factor signaling via internalization of growth factor receptors.
305	SCG3	9606.ENSP00000220478	SCG3	Secretogranin-3; Member of the granin protein family that regulates the biogenesis of secretory granules. Acts as a sorting receptor for intragranular proteins including chromogranin A/CHGA (By similarity). May also play a role in angiogenesis. Promotes endothelial proliferation, migration and tube formation through MEK/ERK signaling pathway.
306	SCGB1A1	9606.ENSP00000278282	SCGB1A1	Uteroglobin; Binds phosphatidylcholine, phosphatidylinositol, polychlorinated biphenyls (PCB) and weakly progesterone, potent inhibitor of phospholipase A2.
307	SCGB3A2	9606.ENSP00000296694	SCGB3A2	Secretoglobin family 3A member 2; Secreted cytokine-like protein. Binds to the scavenger receptor MARCO. Can also bind to pathogens including the Gram-positive bacterium L.monocytogenes, the Gram-negative bacterium P.aeruginosa, and yeast. Strongly inhibits phospholipase A2 (PLA2G1B) activity. Seems to have anti-inflammatory effects in respiratory epithelium (By similarity). Also has anti-fibroti…
308	SCGN	9606.ENSP00000367197	SCGN	Secretagogin, EF-hand calcium binding protein.
309	SCRN1	9606.ENSP00000388942	SCRN1	Secernin-1; Regulates exocytosis in mast cells. Increases both the extent of secretion and the sensitivity of mast cells to stimulation with calcium (By similarity).
310	SELPLG	9606.ENSP00000228463	SELPLG	P-selectin glycoprotein ligand 1; A SLe(x)-type proteoglycan, which through high affinity, calcium-dependent interactions with E-, P- and L-selectins, mediates rapid rolling of leukocytes over vascular surfaces during the initial steps in inflammation. Critical for the initial leukocyte capture.
311	SERPINB8	9606.ENSP00000331368	SERPINB8	Serpin B8; Has an important role in epithelial desmosome-mediated cell- cell adhesion; Belongs to the serpin family. Ov-serpin subfamily.
312	SH2D1A	9606.ENSP00000360181	SH2D1A	SH2 domain-containing protein 1A; Cytoplasmic adapter regulating receptors of the signaling lymphocytic activation molecule (SLAM) family such as SLAMF1, CD244, LY9, CD84, SLAMF6 and SLAMF7. In SLAM signaling seems to cooperate with SH2D1B/EAT-2. Initially it has been proposed that association with SLAMF1 prevents SLAMF1 binding to inhibitory effectors including INPP5D/SHIP1 and PTPN11/SHP-2. How…
313	SHMT1	9606.ENSP00000318868	SHMT1	Serine hydroxymethyltransferase, cytosolic; Interconversion of serine and glycine.
314	SIGLEC1	9606.ENSP00000341141	SIGLEC1	Sialoadhesin; Acts as an endocytic receptor mediating clathrin dependent endocytosis. Macrophage-restricted adhesion molecule that mediates sialic-acid dependent binding to lymphocytes, including granulocytes, monocytes, natural killer cells, B-cells and CD8 T-cells. Preferentially binds to alpha-2,3-linked sialic acid (By similarity). Binds to SPN/CD43 on T-cells (By similarity). May play a role…
315	SIGLEC10	9606.ENSP00000345243	SIGLEC10	Sialic acid-binding Ig-like lectin 10; Putative adhesion molecule that mediates sialic-acid dependent binding to cells. Preferentially binds to alpha-2,3- or alpha-2,6-linked sialic acid (By similarity). The sialic acid recognition site may be masked by cis interactions with sialic acids on the same cell surface. In the immune response, seems to act as an inhibitory receptor upon ligand induced t…
316	SIRPB1	9606.ENSP00000371018	SIRPB1	Signal-regulatory protein beta-1; Immunoglobulin-like cell surface receptor involved in the negative regulation of receptor tyrosine kinase-coupled signaling processes. Participates also in the recruitment of tyrosine kinase SYK. Triggers activation of myeloid cells when associated with TYROBP.
317	SIT1	9606.ENSP00000259608	SIT1	Signaling threshold-regulating transmembrane adapter 1; Negatively regulates TCR (T-cell antigen receptor)-mediated signaling in T-cells. Involved in positive selection of T-cells.
318	SKAP2	9606.ENSP00000005587	SKAP2	Src kinase-associated phosphoprotein 2; May be involved in B-cell and macrophage adhesion processes. In B-cells, may act by coupling the B-cell receptor (BCR) to integrin activation. May play a role in src signaling pathway. Belongs to the SKAP family.
319	SLAMF1	9606.ENSP00000438406	SLAMF1	Signaling lymphocytic activation molecule; Self-ligand receptor of the signaling lymphocytic activation molecule (SLAM) family. SLAM receptors triggered by homo- or heterotypic cell-cell interactions are modulating the activation and differentiation of a wide variety of immune cells and thus are involved in the regulation and interconnection of both innate and adaptive immune response. Activities…
320	SLAMF7	9606.ENSP00000357022	SLAMF7	SLAM family member 7; Self-ligand receptor of the signaling lymphocytic activation molecule (SLAM) family. SLAM receptors triggered by homo- or heterotypic cell-cell interactions are modulating the activation and differentiation of a wide variety of immune cells and thus are involved in the regulation and interconnection of both innate and adaptive immune response. Activities are controlled by pr…
321	SLC39A5	9606.ENSP00000266980	SLC39A5	Zinc transporter ZIP5; May play a role in polarized cells by carrying out serosal- to-mucosal zinc transport. Plays a role in eye development. Could regulate the BMP/TGF-beta (bone morphogenetic protein/transforming growth factor-beta) signaling pathway and modulates extracellular matrix (ECM) proteins of the sclera. Seems to play a central role in controlling organismal zinc status (By similarit…
322	SMOC2	9606.ENSP00000346537	SMOC2	SPARC-related modular calcium-binding protein 2; Promotes matrix assembly and cell adhesiveness (By similarity). Can stimulate endothelial cell proliferation, migration, as well as angiogenesis.
323	SMPDL3A	9606.ENSP00000357425	SMPDL3A	Acid sphingomyelinase-like phosphodiesterase 3a; Has in vitro nucleotide phosphodiesterase activity with nucleoside triphosphates, such as ATP. Has in vitro activity with p-nitrophenyl-TMP. Has lower activity with nucleoside diphosphates, and no activity with nucleoside monophosphates. Has in vitro activity with CDP-choline, giving rise to CMP and phosphocholine. Has in vitro activity with CDP-et…
324	SPINK4	9606.ENSP00000369045	SPINK4	Serine peptidase inhibitor Kazal type 4.
325	SPINT2	9606.ENSP00000301244	SPINT2	Kunitz-type protease inhibitor 2; Inhibitor of HGF activator. Also inhibits plasmin, plasma and tissue kallikrein, and factor XIa.
326	SPON1	9606.ENSP00000460236	SPON1	Spondin-1; Cell adhesion protein that promotes the attachment of spinal cord and sensory neuron cells and the outgrowth of neurites in vitro. May contribute to the growth and guidance of axons in both the spinal cord and the PNS (By similarity). Major factor for vascular smooth muscle cell.
327	SPRY2	9606.ENSP00000366306	SPRY2	Protein sprouty homolog 2; May function as an antagonist of fibroblast growth factor (FGF) pathways and may negatively modulate respiratory organogenesis. Belongs to the sprouty family.
328	SRPK2	9606.ENSP00000377262	SRPK2	SRSF protein kinase 2 C-terminal; Serine/arginine-rich protein-specific kinase which specifically phosphorylates its substrates at serine residues located in regions rich in arginine/serine dipeptides, known as RS domains and is involved in the phosphorylation of SR splicing factors and the regulation of splicing. Promotes neuronal apoptosis by up-regulating cyclin-D1 (CCND1) expression. This is …
329	STX8	9606.ENSP00000305255	STX8	Syntaxin-8; Vesicle trafficking protein that functions in the early secretory pathway, possibly by mediating retrograde transport from cis- Golgi membranes to the ER; Belongs to the syntaxin family.
330	SULT2A1	9606.ENSP00000222002	SULT2A1	Bile salt sulfotransferase; Sulfotransferase that utilizes 3'-phospho-5'-adenylyl sulfate (PAPS) as sulfonate donor to catalyze the sulfonation of steroids and bile acids in the liver and adrenal glands.
331	TANK	9606.ENSP00000259075	TANK	TRAF family member-associated NF-kappa-B activator; Adapter protein involved in I-kappa-B-kinase (IKK) regulation which constitutively binds TBK1 and IKBKE playing a role in antiviral innate immunity. Acts as a regulator of TRAF function by maintaining them in a latent state. Blocks TRAF2 binding to LMP1 and inhibits LMP1- mediated NF-kappa-B activation. Negatively regulates NF-kappaB signaling a…
332	TBC1D5	9606.ENSP00000402935	TBC1D5	TBC1 domain family member 5; May act as a GTPase-activating protein (GAP) for Rab family protein(s). May act as a GAP for RAB7A. Can displace RAB7A and retromer CSC subcomplex from the endosomal membrane to the cytosol; at least retromer displacement seems to require its catalytic activity. Required for retrograde transport of cargo proteins from endosomes to the trans-Golgi network (TGN); the fu…
333	TFF2	9606.ENSP00000291526	TFF2	Trefoil factor 2; Inhibits gastrointestinal motility and gastric acid secretion. Could function as a structural component of gastric mucus, possibly by stabilizing glycoproteins in the mucus gel through interactions with carbohydrate side chains (By similarity).
334	TGFA	9606.ENSP00000404131	TGFA	Protransforming growth factor alpha; TGF alpha is a mitogenic polypeptide that is able to bind to the EGF receptor/EGFR and to act synergistically with TGF beta to promote anchorage-independent cell proliferation in soft agar.
335	TGFB1	9606.ENSP00000221930	TGFB1	Transforming growth factor beta-1 proprotein; Transforming growth factor beta-1 proprotein: Precursor of the Latency-associated peptide (LAP) and Transforming growth factor beta-1 (TGF-beta-1) chains, which constitute the regulatory and active subunit of TGF-beta-1, respectively. Transforming growth factor beta-1: Multifunctional protein that regulates the growth and differentiation of various ce…
336	TIMP3	9606.ENSP00000266085	TIMP3	Metalloproteinase inhibitor 3; Complexes with metalloproteinases (such as collagenases) and irreversibly inactivates them by binding to their catalytic zinc cofactor. May form part of a tissue-specific acute response to remodeling stimuli. Known to act on MMP-1, MMP-2, MMP-3, MMP-7, MMP-9, MMP-13, MMP-14 and MMP-15.
337	TLR3	9606.ENSP00000296795	TLR3	Toll-like receptor 3; Key component of innate and adaptive immunity. TLRs (Toll- like receptors) control host immune response against pathogens through recognition of molecular patterns specific to microorganisms. TLR3 is a nucleotide-sensing TLR which is activated by double-stranded RNA, a sign of viral infection. Acts via the adapter TRIF/TICAM1, leading to NF-kappa-B activation, IRF3 nuclear t…
338	TNF	9606.ENSP00000398698	TNF	Tumor necrosis factor, membrane form; Cytokine that binds to TNFRSF1A/TNFR1 and TNFRSF1B/TNFBR. It is mainly secreted by macrophages and can induce cell death of certain tumor cell lines. It is potent pyrogen causing fever by direct action or by stimulation of interleukin-1 secretion and is implicated in the induction of cachexia, Under certain conditions it can stimulate cell proliferation and i…
339	TNFAIP8	9606.ENSP00000427424	TNFAIP8	Tumor necrosis factor alpha-induced protein 8; Acts as a negative mediator of apoptosis and may play a role in tumor progression. Suppresses the TNF-mediated apoptosis by inhibiting caspase-8 activity but not the processing of procaspase-8, subsequently resulting in inhibition of BID cleavage and caspase-3 activation.
340	TNFRSF11A	9606.ENSP00000465500	TNFRSF11A	Tumor necrosis factor receptor superfamily member 11A; Receptor for TNFSF11/RANKL/TRANCE/OPGL; essential for RANKL- mediated osteoclastogenesis. Involved in the regulation of interactions between T-cells and dendritic cells.
341	TNFRSF11B	9606.ENSP00000297350	TNFRSF11B	Tumor necrosis factor receptor superfamily member 11B; Acts as decoy receptor for TNFSF11/RANKL and thereby neutralizes its function in osteoclastogenesis. Inhibits the activation of osteoclasts and promotes osteoclast apoptosis in vitro. Bone homeostasis seems to depend on the local ratio between TNFSF11 and TNFRSF11B. May also play a role in preventing arterial calcification. May act as decoy r…
342	TNFRSF13B	9606.ENSP00000261652	TNFRSF13B	Tumor necrosis factor receptor superfamily member 13B; Receptor for TNFSF13/APRIL and TNFSF13B/TALL1/BAFF/BLYS that binds both ligands with similar high affinity. Mediates calcineurin- dependent activation of NF-AT, as well as activation of NF-kappa-B and AP-1. Involved in the stimulation of B- and T-cell function and the regulation of humoral immunity.
343	TNFRSF13C	9606.ENSP00000291232	TNFRSF13C	Tumor necrosis factor receptor superfamily member 13C; B-cell receptor specific for TNFSF13B/TALL1/BAFF/BLyS. Promotes the survival of mature B-cells and the B-cell response.
344	TNFRSF14	9606.ENSP00000347948	TNFRSF14	Tumor necrosis factor receptor superfamily member 14; Receptor for four distinct ligands: The TNF superfamily members TNFSF14/LIGHT and homotrimeric LTA/lymphotoxin-alpha and the immunoglobulin superfamily members BTLA and CD160, altogether defining a complex stimulatory and inhibitory signaling network. Signals via the TRAF2-TRAF3 E3 ligase pathway to promote immune cell survival and differentia…
345	TNFRSF4	9606.ENSP00000368538	TNFRSF4	Tumor necrosis factor receptor superfamily member 4; Receptor for TNFSF4/OX40L/GP34. Is a costimulatory molecule implicated in long-term T-cell immunity.
346	TNFSF10	9606.ENSP00000241261	TNFSF10	Tumor necrosis factor ligand superfamily member 10; Cytokine that binds to TNFRSF10A/TRAILR1, TNFRSF10B/TRAILR2, TNFRSF10C/TRAILR3, TNFRSF10D/TRAILR4 and possibly also to TNFRSF11B/OPG. Induces apoptosis. Its activity may be modulated by binding to the decoy receptors TNFRSF10C/TRAILR3, TNFRSF10D/TRAILR4 and TNFRSF11B/OPG that cannot induce apoptosis. Belongs to the tumor necrosis factor family.
347	TNFSF11	9606.ENSP00000381775	TNFSF11	Tumor necrosis factor ligand superfamily member 11, membrane form; Cytokine that binds to TNFRSF11B/OPG and to TNFRSF11A/RANK. Osteoclast differentiation and activation factor. Augments the ability of dendritic cells to stimulate naive T-cell proliferation. May be an important regulator of interactions between T-cells and dendritic cells and may play a role in the regulation of the T-cell-depende…
348	TNFSF12	9606.ENSP00000293825	TNFSF12	Tumor necrosis factor ligand superfamily member 12, membrane form; Binds to FN14 and possibly also to TNRFSF12/APO3. Weak inducer of apoptosis in some cell types. Mediates NF-kappa-B activation. Promotes angiogenesis and the proliferation of endothelial cells. Also involved in induction of inflammatory cytokines. Promotes IL8 secretion; Belongs to the tumor necrosis factor family.
349	TNFSF13	9606.ENSP00000343505	TNFSF13	Tumor necrosis factor ligand superfamily member 13; Cytokine that binds to TNFRSF13B/TACI and to TNFRSF17/BCMA. Plays a role in the regulation of tumor cell growth. May be involved in monocyte/macrophage-mediated immunological processes.
350	TPP1	9606.ENSP00000299427	TPP1	Tripeptidyl-peptidase 1; Lysosomal serine protease with tripeptidyl-peptidase I activity. May act as a non-specific lysosomal peptidase which generates tripeptides from the breakdown products produced by lysosomal proteinases. Requires substrates with an unsubstituted N-terminus.
351	TPSAB1	9606.ENSP00000343577	TPSAB1	Tryptase alpha/beta-1; Tryptase is the major neutral protease present in mast cells and is secreted upon the coupled activation-degranulation response of this cell type. May play a role in innate immunity. Isoform 2 cleaves large substrates, such as fibronectin, more efficiently than isoform 1, but seems less efficient toward small substrates.
352	TPT1	9606.ENSP00000477781	TPT1	Translationally-controlled tumor protein; Involved in calcium binding and microtubule stabilization.
353	TRAF2	9606.ENSP00000247668	TRAF2	TNF receptor-associated factor 2; Regulates activation of NF-kappa-B and JNK and plays a central role in the regulation of cell survival and apoptosis. Required for normal antibody isotype switching from IgM to IgG. Has E3 ubiquitin-protein ligase activity and promotes 'Lys-63'-linked ubiquitination of target proteins, such as BIRC3, RIPK1 and TICAM1. Is an essential constituent of several E3 ubi…
354	TREM2	9606.ENSP00000362205	TREM2	Triggering receptor expressed on myeloid cells 2; Forms a receptor signaling complex with TYROBP which mediates signaling and cell activation following ligand binding. Acts as a receptor for amyloid-beta protein 42, a cleavage product of the amyloid-beta precursor protein APP, and mediates its uptake and degradation by microglia. Binding to amyloid-beta 42 mediates microglial activation, prolifer…
355	TRIM21	9606.ENSP00000254436	TRIM21	E3 ubiquitin-protein ligase TRIM21; E3 ubiquitin-protein ligase whose activity is dependent on E2 enzymes, UBE2D1, UBE2D2, UBE2E1 and UBE2E2. Forms a ubiquitin ligase complex in cooperation with the E2 UBE2D2 that is used not only for the ubiquitination of USP4 and IKBKB but also for its self-ubiquitination. Component of cullin-RING-based SCF (SKP1-CUL1-F-box protein) E3 ubiquitin-protein ligase …
356	TRIM5	9606.ENSP00000369373	TRIM5	Tripartite motif-containing protein 5; Capsid-specific restriction factor that prevents infection from non-host-adapted retroviruses. Blocks viral replication early in the life cycle, after viral entry but before reverse transcription. In addition to acting as a capsid-specific restriction factor, also acts as a pattern recognition receptor that activates innate immune signaling in response to th…
357	VASH1	9606.ENSP00000167106	VASH1	Tubulinyl-Tyr carboxypeptidase 1; Tyrosine carboxypeptidase that removes the C-terminal tyrosine residue of alpha-tubulin, thereby regulating microtubule dynamics and function. Critical for spindle function and accurate chromosome segregation during mitosis since microtuble detyronisation regulates mitotic spindle length and postioning. Acts as an angiogenesis inhibitor: inhibits migration, proli…
358	VEGFA	9606.ENSP00000352798	COL18A1	Collagen alpha-1(XVIII) chain; Probably plays a major role in determining the retinal structure as well as in the closure of the neural tube. Endostatin: Potently inhibits endothelial cell proliferation and angiogenesis. May inhibit angiogenesis by binding to the heparan sulfate proteoglycans involved in growth factor signaling (By similarity). Inhibits VEGFA-induced endothelial cell proliferatio…
359	VEGFD	9606.ENSP00000297904	VEGFD	Vascular endothelial growth factor D; Growth factor active in angiogenesis, lymphangiogenesis and endothelial cell growth, stimulating their proliferation and migration and also has effects on the permeability of blood vessels. May function in the formation of the venous and lymphatic vascular systems during embryogenesis, and also in the maintenance of differentiated lymphatic endothelium in adu…
360	WAS	9606.ENSP00000365891	WAS	Wiskott-Aldrich syndrome protein; Effector protein for Rho-type GTPases that regulates actin filament reorganization via its interaction with the Arp2/3 complex. Important for efficient actin polymerization. Possible regulator of lymphocyte and platelet function. Mediates actin filament reorganization and the formation of actin pedestals upon infection by pathogenic bacteria. In addition to its r…
361	WFIKKN2	9606.ENSP00000311184	WFIKKN2	WAP, Kazal, immunoglobulin, Kunitz and NTR domain-containing protein 2; Protease-inhibitor that contains multiple distinct protease inhibitor domains. Probably has serine protease- and metalloprotease- inhibitor activity. Inhibits the biological activity of mature myostatin, but not activin (By similarity); Belongs to the WFIKKN family.
362	WNT9A	9606.ENSP00000272164	WNT9A	Protein Wnt-9a; Ligand for members of the frizzled family of seven transmembrane receptors. Functions in the canonical Wnt/beta-catenin signaling pathway. Required for normal timing of IHH expression during embryonic bone development, normal chondrocyte maturation and for normal bone mineralization during embryonic bone development. Plays a redundant role in maintaining joint integrity.
363	YTHDF3	9606.ENSP00000478490	YTHDF3	YTH domain-containing family protein 3; Specifically recognizes and binds N6-methyladenosine (m6A)- containing RNAs and promotes RNA translation efficiency. M6A is a modification present at internal sites of mRNAs and some non-coding RNAs and plays a role in the efficiency of mRNA splicing, processing and stability. Shares m6A-containing mRNAs targets with YTHDF1 and YTHDF2, and regulates differe…
