# Supplementary material for: Early-life proteomic and microbiome features signal obesity risk across 26 years of follow-up
Source: mSystems. 2026 May 28;11(6):e01424-25. doi: 10.1128/msystems.01424-25 (PMC13289108; doi:10.1128/msystems.01424-25)
Supplement: Table S2 — Differential protein expression in cord blood by future clinical diagnosis of obesity. [file msystems.01424-25-s0003.xlsx]

## Sheet: results_wilcox_obesitas114
Supplementary Table 2. Differential protein expression in cord blood by future clinical diagnosis of obesity.
Wilcoxon test statistics comparing Normalized Protein Expression (NPX) values of proteins in cord blood, based on future clinical diagnosis of obesity with corresponding ICD-10 codes E66.0, E66.8, and E66.9. Median values for each group (0 = control, 1 = case) and the effect size (Cohen’s d) between the two groups are reported. Controls are defined as normal-weight by International Obesity Task F…
Protein	Median_0	Median_1	Statistic	P_Value	FDR	Estimate	Comparison
ACTN4	0.09635	-0.1986	9471	0.115081	0.320394	0.184978	obesitas
ADA	-0.0048	0.2192	7250	0.0565521	0.220736	-0.128209	obesitas
ADAM23	-0.0055	0.0428	7624.5	0.187076	0.440965	-0.0858334	obesitas
ADGRE2	-0.05115	-0.0162	7557.5	0.154336	0.3828	-0.348422	obesitas
AGER	-0.06695	0.1284	7128	0.0358929	0.16704	-0.319333	obesitas
AGRN	-0.1001	0.0319	7247.5	0.0560458	0.220736	-0.372077	obesitas
AGRP	0.018	0.1714	7116	0.034263	0.163651	-0.243755	obesitas
ALDH3A1	0.0988	0.0014	9052	0.35837	0.613625	0.0966479	obesitas
AMBN	5e-05	0.0266	7507	0.132684	0.35415	-0.273723	obesitas
AMN	-0.04365	0.1023	6686	0.00524637	0.0680155	-0.335811	obesitas
ANGPT1	0.0299	0.065	7996	0.461423	0.687172	-0.10884	obesitas
ANGPTL2	0.0074	0.0265	7657	0.204693	0.470275	-0.281079	obesitas
ANGPTL4	-0.09985	0.3885	5262.5	5.0461e-07	0.000183174	-0.629036	obesitas
ANXA11	0.007	0.0254	8403.5	0.92252	0.955847	0.0640413	obesitas
AOC1	0.043	0.2004	8199	0.675904	0.854889	0.0108451	obesitas
ARHGEF12	0.0158	0.123	7828	0.317288	0.564586	-0.117019	obesitas
ARNT	0.044	-0.209	9191	0.255737	0.514864	0.140435	obesitas
ARTN	-0.00075	0.0387	7858	0.340597	0.597279	-0.168609	obesitas
ATP5IF1	0.0376	0.002	8180	0.654251	0.854889	-0.0893896	obesitas
AXIN1	0.0116	0.1069	7740	0.255082	0.514864	-0.129508	obesitas
B4GALT1	-0.0303	0.1028	5928	6.87472e-05	0.00424288	-0.542696	obesitas
BACH1	0.0014	-0.0771	8638.5	0.787301	0.905093	-0.00105597	obesitas
BANK1	-0.08565	0.0277	7811.5	0.304924	0.564058	-0.0962992	obesitas
BCR	0.0701	0.1335	8595	0.840247	0.929907	-0.0436915	obesitas
BSG	-0.02555	-0.0168	8191.5	0.667323	0.854889	0.0510709	obesitas
BTN2A1	-0.05925	0.0242	7050.5	0.0264382	0.149435	-0.407031	obesitas
BTN3A2	0.02045	0.0381	8262	0.749552	0.884037	-0.0244639	obesitas
C1QA	0.03175	-0.0317	8672	0.747174	0.884037	0.0686302	obesitas
CASP2	0.15105	0.0082	8600	0.834119	0.927988	0.0093821	obesitas
CCL11	-0.00365	0.0572	7322.5	0.0729687	0.245256	-0.168609	obesitas
CCL13	-0.0314	0.0535	7672	0.213218	0.483739	-0.0995719	obesitas
CCL17	0.02125	-0.037	8407	0.926882	0.955847	-0.053152	obesitas
CCL20	-0.02835	0.211	7209	0.0487155	0.213057	-0.181415	obesitas
CCL21	-0.05085	0.0721	6513.5	0.00219785	0.0443233	-0.478456	obesitas
CCL22	0.0305	0.1317	6957	0.0179627	0.134203	-0.365002	obesitas
CCL23	0.00305	-0.075	8319	0.818236	0.92025	-0.199401	obesitas
CCL24	0.00205	0.0946	7611	0.180097	0.430101	-0.209976	obesitas
CCL25	-0.1046	0.0527	7026.5	0.0239855	0.1466	-0.271013	obesitas
CCL26	-0.0528	0.2309	7223	0.0512821	0.216217	-0.170881	obesitas
CCL28	-0.00175	0.1021	7446	0.109756	0.313712	-0.172876	obesitas
CCL3	-0.00425	-0.0089	8219	0.698989	0.859205	-0.047073	obesitas
CCL4	-0.05735	0.02	7689	0.223187	0.495326	-0.223809	obesitas
CCL7	0.03365	0.1585	7817.5	0.309382	0.564058	0.0912051	obesitas
CCN2	0.0135	0.0273	8264.5	0.752527	0.884037	-0.105933	obesitas
CD160	-0.0626	-0.0021	7539	0.146112	0.381574	-0.0573605	obesitas
CD200	-0.0113	-0.0523	8616.5	0.813972	0.92025	0.0961569	obesitas
CD200R1	-0.0083	0.0918	7081	0.0298657	0.150573	-0.202121	obesitas
CD22	0.0027	0.0479	7942	0.411524	0.652328	-0.0349316	obesitas
CD244	-0.0072	0.0222	7758	0.267061	0.518412	0.000318647	obesitas
CD276	-0.01345	-0.0573	8082.5	0.547965	0.753451	-0.204711	obesitas
CD4	-0.03295	-0.0064	7699.5	0.229509	0.498872	-0.095967	obesitas
CD40	0.0315	0.1299	7079	0.0296298	0.150573	-0.345209	obesitas
CD40LG	0.02365	0.1303	6801.5	0.00904577	0.0912115	-0.265794	obesitas
CD48	-0.00925	0.0583	7299.5	0.0673837	0.239556	-0.359183	obesitas
CD58	-0.0322	0.0239	6374.5	0.0010375	0.0376022	-0.449147	obesitas
CD6	-0.0234	-0.0293	8579	0.859918	0.937388	0.127503	obesitas
CD70	-0.0228	-0.072	8827	0.571722	0.771506	0.139114	obesitas
CD79B	-0.00585	0.1529	7283	0.0635977	0.235571	-0.190049	obesitas
CD83	-0.0106	0.043	7670	0.212067	0.483739	-0.114641	obesitas
CD84	0.0162	0.0331	7551.5	0.151631	0.3828	-0.0445658	obesitas
CDON	-0.0028	0.0641	6821.5	0.00991024	0.0972275	-0.422411	obesitas
CDSN	-0.0726	0.2088	5891	5.37659e-05	0.00424288	-0.530416	obesitas
CEACAM21	0.01	0.0238	8566.5	0.875347	0.938064	0.0686812	obesitas
CEP164	0.0232	0.0225	8379.5	0.892684	0.939259	-0.00454678	obesitas
CHRDL1	-0.0411	0.0561	7038.5	0.025186	0.147193	-0.421576	obesitas
CKAP4	-0.03855	0.0745	7063	0.0277995	0.149435	-0.185829	obesitas
CKMT1A_CKMT1B	0.03345	-0.0845	8209.5	0.687987	0.859205	-0.156196	obesitas
CLEC4A	0.00845	0.0245	8058	0.522663	0.734749	0.0128074	obesitas
CLEC4C	-0.0067	0.1293	7429	0.103958	0.306804	-0.152228	obesitas
CLEC4D	0.0749	-0.0017	8333.5	0.835956	0.927988	-0.00939108	obesitas
CLEC4G	-0.05975	0.1233	5935.5	7.22306e-05	0.00424288	-0.481817	obesitas
CLEC7A	-0.02455	0.0061	7737	0.253122	0.514864	-0.157792	obesitas
CLIP2	0.10535	0.0487	8832	0.566401	0.77005	0.156387	obesitas
CLSTN2	-0.0369	0.0782	8137	0.606331	0.806949	0.0806671	obesitas
CNTNAP2	0.04165	0.0206	9116	0.308264	0.564058	0.159553	obesitas
COL9A1	0.01595	0.0048	8786	0.61623	0.816392	0.11922	obesitas
COLEC12	-0.03045	0.0008	7507	0.132684	0.35415	-0.320385	obesitas
CRELD2	-0.0471	0.0371	7504.5	0.131677	0.35415	-0.115087	obesitas
CRHBP	-0.04065	0.0897	7029	0.0242314	0.1466	-0.357686	obesitas
CRIM1	-0.07635	0.1826	6285.5	0.000626743	0.0252786	-0.468174	obesitas
CRKL	0.1301	0.1672	7991	0.456665	0.687172	-0.114725	obesitas
CRLF1	-0.04775	0.1174	5954.5	8.18186e-05	0.00424288	-0.556859	obesitas
CSF1	-0.0109	0.0291	7294	0.0661016	0.237573	-0.350756	obesitas
CSF3	0.00095	0.1247	8398	0.915672	0.955847	-0.00360099	obesitas
CST7	0.11715	0.0996	8493.5	0.966216	0.980978	0.060629	obesitas
CTRC	-0.16425	0.1738	7216	0.049985	0.216007	-0.234806	obesitas
CTSC	0.015	-0.1027	9110.5	0.312378	0.564058	0.0552875	obesitas
CTSO	0.0006	0.0959	7526	0.140537	0.369672	-0.120233	obesitas
CXADR	0.0129	-0.0478	9212	0.242215	0.511266	0.243937	obesitas
CXCL1	-0.07215	0.0959	7315	0.0711074	0.242067	-0.217442	obesitas
CXCL10	-0.02635	0.1226	7390	0.0915767	0.289064	-0.277469	obesitas
CXCL12	-0.0357	0.0077	7827	0.316529	0.564586	-0.235254	obesitas
CXCL14	-0.0074	-0.0297	8401.5	0.920029	0.955847	-0.105504	obesitas
CXCL17	0.0017	0.0841	8008	0.472954	0.69507	0.00123431	obesitas
CXCL3	-0.0605	0.0583	8071.5	0.53653	0.743361	-0.0469993	obesitas
CXCL6	-0.0094	0.0593	8015	0.479753	0.702219	-0.0328921	obesitas
CXCL8	0.01945	-0.0233	8094	0.560046	0.765716	0.00820245	obesitas
CXCL9	-0.0417	0	7803.5	0.299046	0.564058	-0.2349	obesitas
DAG1	0.05605	0.0326	7713	0.237822	0.510825	-0.238537	obesitas
DAPP1	0.03235	-0.0174	8699.5	0.714733	0.864826	0.0671325	obesitas
DBNL	0.0648	0.1632	8008	0.472954	0.69507	-0.146274	obesitas
DECR1	0.06795	0.1762	8270.5	0.759683	0.889564	0.0475771	obesitas
DFFA	-0.13885	0.0942	7238	0.0541567	0.219971	-0.233501	obesitas
DGKZ	0.06775	0.0219	9311	0.185248	0.43951	0.240607	obesitas
DNAJA2	0.0727	0.0591	8376.5	0.888964	0.938064	0.0307417	obesitas
DNER	-0.0129	-0.0234	8215.5	0.694928	0.859205	-0.162506	obesitas
DNPH1	-0.05255	0.1658	7886.5	0.363731	0.61988	-0.104559	obesitas
DPP10	0.03295	-0.0878	10020	0.0148106	0.127866	0.318212	obesitas
EDAR	0.17015	-0.0898	10132.5	0.00896314	0.0912115	0.4036	obesitas
EGF	0.08815	-0.0031	8309	0.806068	0.91725	-0.110866	obesitas
EGLN1	0.01845	0.2304	7646	0.1986	0.465108	-0.14895	obesitas
EIF4G1	-0.0251	0.1518	8036	0.500466	0.712427	0.0308089	obesitas
EIF5A	0.00285	-0.1201	10227	0.00575014	0.0719759	0.363259	obesitas
ENAH	0.0185	0.2558	6978	0.0196249	0.138117	-0.279304	obesitas
ENPP5	0.0139	0.0357	8635	0.791528	0.906388	-0.0617468	obesitas
ENPP7	0.03065	-0.0717	8723	0.68741	0.859205	0.033025	obesitas
EPCAM	-0.0897	0.0206	7024	0.0237417	0.1466	-0.421527	obesitas
EPHA1	0.0005	0.0667	7383	0.089485	0.285411	-0.294706	obesitas
EPO	-0.07025	0.0126	8468	0.998123	0.999374	-0.00141667	obesitas
ERBB3	-0.00695	0.0361	7121	0.0349342	0.16469	-0.42135	obesitas
ESM1	-0.0494	0.0562	7026	0.0239366	0.1466	-0.362166	obesitas
F2R	-0.02445	0.0937	6753.5	0.00723958	0.082124	-0.433956	obesitas
FABP1	0.0664	-0.153	8574	0.866083	0.938064	-0.00263758	obesitas
FABP9	0.1966	0.137	7861	0.342987	0.598578	-0.112839	obesitas
FASLG	-0.00675	0.0383	7559	0.155018	0.3828	-0.0748137	obesitas
FCAR	0.01535	-0.0318	9250	0.219043	0.492797	0.149919	obesitas
FCRL2	0.0047	0.0258	7969	0.436062	0.673577	-0.0416662	obesitas
FCRL3	-0.0259	0.0268	7953.5	0.421873	0.665826	-0.109642	obesitas
FCRL6	0.0642	0.1632	7738	0.253774	0.514864	-0.0410592	obesitas
FGF19	-0.09675	0.1611	6959	0.0181155	0.134203	-0.380331	obesitas
FGF2	0.1449	0.0066	8733.5	0.675331	0.854889	-0.0412404	obesitas
FGF5	-0.009	0.1264	7065.5	0.0280789	0.149435	-0.353237	obesitas
FIS1	-0.0013	0.1785	7243	0.0551443	0.219971	-0.210362	obesitas
FKBP1B	0.035	-0.1178	8697	0.717662	0.865486	0.0258229	obesitas
FLT3LG	-0.0048	0.1067	6922	0.0154655	0.127866	-0.247339	obesitas
FOXO1	0.1226	0.1024	8715	0.696668	0.859205	-0.0364237	obesitas
FST	-0.0695	0.0167	7102.5	0.0325053	0.161019	-0.352464	obesitas
FSTL3	-0.0387	0.0632	6402.5	0.00121119	0.0376022	-0.511241	obesitas
FXYD5	-0.0001	0.1339	7414	0.0990474	0.294707	-0.272233	obesitas
GAL	-0.15215	0.0973	7040	0.0253397	0.147193	-0.2701	obesitas
GALNT3	-0.059	0.0707	6922.5	0.0154989	0.127866	-0.328666	obesitas
GBP2	0.0282	-0.0134	8891	0.505466	0.713947	0.0345804	obesitas
GLOD4	-0.01745	0.05	7926.5	0.397815	0.643881	-0.138096	obesitas
GMPR	-0.04135	0.0318	7961.5	0.429163	0.666463	-0.0828501	obesitas
GOPC	-0.0981	-0.0289	8226	0.707137	0.859205	-0.0433564	obesitas
GZMA	-0.023	0.1322	6976.5	0.0195018	0.138117	-0.107774	obesitas
HCLS1	-0.0815	0.1116	7436	0.106315	0.30874	-0.182814	obesitas
HEXIM1	-0.0926	0.0287	7065	0.0280229	0.149435	-0.272747	obesitas
HGF	0.01415	0.0509	7749	0.261023	0.517252	-0.134689	obesitas
HLA_DRA	0.02535	-0.2367	9763	0.0419696	0.188086	0.282801	obesitas
HLA_E	-0.0141	-0.0702	9280.5	0.201629	0.468754	0.239681	obesitas
HPCAL1	0.05095	0.0472	8095	0.561103	0.765716	0.0770484	obesitas
HSD11B1	0.023	-0.04	9209.5	0.243798	0.511266	0.195847	obesitas
HSPA1A	-0.0173	0.0449	7996	0.461423	0.687172	-0.134173	obesitas
ICA1	0.01345	0.1476	7961.5	0.429162	0.666463	-0.177195	obesitas
ICAM4	-0.04285	0.0753	7302	0.0679732	0.239556	-0.196209	obesitas
IDS	-0.019	-0.131	11507	1.84555e-06	0.000334967	0.562771	obesitas
IFNG	0.05895	-0.176	9382	0.150961	0.3828	0.184517	obesitas
IFNGR1	-0.04005	0.0336	6847.5	0.0111437	0.106452	-0.429964	obesitas
IFNLR1	0.00205	0.0647	7413.5	0.0988867	0.294707	-0.147422	obesitas
IKBKG	0.06815	0.0507	8212	0.690877	0.859205	0.0192755	obesitas
IL10	-0.05545	0.2475	6777	0.00807894	0.0888683	-0.397539	obesitas
IL10RA	-0.0525	0.0925	7227.5	0.0521307	0.216217	-0.202601	obesitas
IL10RB	-0.0667	0.0379	6652	0.00444335	0.06265	-0.471732	obesitas
IL11	-0.03305	0.119	8213	0.692033	0.859205	-0.0419611	obesitas
IL12B	-0.0334	0.0114	7683.5	0.219926	0.492797	-0.0363899	obesitas
IL12RB1	-0.01095	0.0103	7841.5	0.327644	0.577354	-0.168119	obesitas
IL13	0.0072	-0.0656	9469.5	0.115624	0.320394	0.131147	obesitas
IL15	0.0012	0.021	7962	0.429621	0.666463	-0.00963134	obesitas
IL15RA	-0.013	-0.028	8638	0.787905	0.905093	-0.0494426	obesitas
IL16	0.01825	0.0267	8686	0.730598	0.874506	0.126751	obesitas
IL17A	-0.0156	-0.0319	8192	0.667894	0.854889	-0.016747	obesitas
IL17C	-0.0227	0.2166	7512	0.134717	0.356951	-0.19664	obesitas
IL17D	0.03835	0.0286	8481	0.981853	0.992793	-0.0858226	obesitas
IL17F	0.02425	-0.0255	9387	0.148742	0.3828	0.209073	obesitas
IL17RB	-0.00435	-0.0192	8497	0.961839	0.980978	0.0672475	obesitas
IL18	-0.0242	0.0905	7459.5	0.114539	0.320394	-0.23761	obesitas
IL18R1	-0.00235	0.0018	8459	0.991864	0.999374	0.0543163	obesitas
IL1A	-0.0063	-0.0738	9110	0.312754	0.564058	0.119482	obesitas
IL1B	0.02595	-0.0172	9054.5	0.356322	0.613009	0.135336	obesitas
IL1R2	0.0029	0.011	7506	0.132281	0.35415	-0.312373	obesitas
IL1RL2	0.0052	0.0801	7150	0.0390531	0.179447	-0.319213	obesitas
IL1RN	-0.0195	0.0983	8130.5	0.599225	0.805625	-0.0950589	obesitas
IL2	0.08075	0.1975	7403	0.0955651	0.293984	-0.20957	obesitas
IL20	-0.0486	0.0092	7409.5	0.0976107	0.294707	-0.176099	obesitas
IL20RA	0.0262	0.0624	8411.5	0.932492	0.956199	0.0271836	obesitas
IL22RA1	0.02745	0.0681	8196	0.672467	0.854889	-0.109087	obesitas
IL24	-0.03095	-0.0318	8557.5	0.886486	0.938064	0.0702927	obesitas
IL2RB	-0.041	-0.06	8582.5	0.855607	0.935498	-0.0140919	obesitas
IL32	-0.01065	-0.0551	8706	0.707137	0.859205	0.0840578	obesitas
IL33	-0.0078	0.0265	7795.5	0.293245	0.558003	-0.225657	obesitas
IL3RA	-0.0105	0.0603	7572.5	0.161259	0.395519	-0.240118	obesitas
IL4	0.0479	-0.0285	8470.5	0.994993	0.999374	0.00842837	obesitas
IL4R	-0.00965	0.1839	6729	0.00644867	0.0780289	-0.255932	obesitas
IL5	0.0229	-0.0848	8533	0.916916	0.955847	0.0420971	obesitas
IL5RA	0.0393	-0.001	8063.5	0.52829	0.734749	-0.0535815	obesitas
IL6	0.01285	-0.0062	8897.5	0.498971	0.712427	0.0485844	obesitas
IL7	-0.0131	0.0453	7927	0.398253	0.643881	-0.0858137	obesitas
IRAK1	0.0417	0.1431	7355.5	0.0816383	0.269406	-0.234283	obesitas
IRAK4	0.0167	0.0001	8342	0.846384	0.931022	0.00236296	obesitas
ISM1	-0.04035	0.0747	7413.5	0.0988869	0.294707	-0.12729	obesitas
ITGA11	0.031	-0.0168	9033	0.37418	0.630175	0.132135	obesitas
ITGA6	0.06665	-0.0482	9705.5	0.0519412	0.216217	0.278619	obesitas
ITGB6	-0.0186	0.0425	7979.5	0.445828	0.67927	-0.0918203	obesitas
ITM2A	-0.05075	0.2724	6584.5	0.00317025	0.0556407	-0.384732	obesitas
JCHAIN	0.0038	0.0206	9116	0.308264	0.564058	0.174275	obesitas
JUN	0.0066	-0.0432	7755	0.265038	0.517252	-0.174663	obesitas
KLRB1	-0.04485	0.0018	7241	0.0547474	0.219971	-0.132593	obesitas
KLRD1	-0.02835	-0.0754	8705.5	0.70772	0.859205	0.10397	obesitas
KRT19	0.0057	-0.0122	8570.5	0.870404	0.938064	-0.0448738	obesitas
KYNU	-0.0282	-0.0009	8060	0.524706	0.734749	-0.0923357	obesitas
LAIR1	-0.0117	0.0971	6410	0.00126208	0.0376022	-0.48881	obesitas
LAMA4	-0.01205	0.1174	6752	0.00718879	0.082124	-0.412921	obesitas
LAMP3	-0.00195	0.0052	8030.5	0.494995	0.712427	-0.0459163	obesitas
LAP3	-0.00275	-0.1116	9108.5	0.313884	0.564058	0.131474	obesitas
LAT	-0.033	0.1517	6484	0.00188115	0.0426786	-0.300242	obesitas
LGALS4	-0.0762	0.1139	7397	0.0937073	0.290733	-0.252219	obesitas
LGALS9	-0.0287	0.041	6984.5	0.0201658	0.138117	-0.311376	obesitas
LGMN	-0.04115	0.165	6627	0.00392587	0.0619605	-0.451613	obesitas
LHPP	-0.11715	0.1524	7974.5	0.441162	0.678567	-0.0713101	obesitas
LIFR	0.0038	-0.023	8285	0.777061	0.904081	-0.00860125	obesitas
LILRB4	-0.01495	0.0785	7264	0.0594575	0.222506	-0.295338	obesitas
LRRN1	-0.02515	-0.0276	8587	0.85007	0.932252	-0.0851928	obesitas
LSP1	0.02185	0.1236	7908	0.381818	0.63578	-0.103779	obesitas
LTBR	-0.03135	-0.003	7723.5	0.244434	0.511266	-0.233638	obesitas
LTO1	-0.00205	0.0708	8023.5	0.48808	0.708692	-0.115339	obesitas
LY6D	-0.02015	0.0612	7020.5	0.023404	0.1466	-0.426789	obesitas
LY75	-0.02765	0.1106	7072	0.0288167	0.149435	-0.18355	obesitas
LY9	-0.0066	0.0481	7311	0.0701306	0.242067	-0.107586	obesitas
MANF	0.0623	0.2671	7559	0.155018	0.3828	-0.211231	obesitas
MAP2K6	-0.02645	0.2736	7653.5	0.202739	0.468754	-0.153983	obesitas
MAPK9	-0.01445	-0.0003	8592	0.843928	0.931022	0.0476277	obesitas
MATN2	-0.0156	0.1081	7315	0.0711074	0.242067	-0.275806	obesitas
MEGF10	-0.0138	0.0162	8001.5	0.466689	0.691461	-0.238156	obesitas
MEPE	-0.03265	0.1101	6430.5	0.0014114	0.0376022	-0.465703	obesitas
MERTK	-0.0146	0.0368	8137.5	0.606879	0.806949	-0.0647094	obesitas
METAP1D	0.0058	0.0663	8567	0.874729	0.938064	0.116014	obesitas
MGMT	-0.0829	0.0593	7977	0.443492	0.67927	-0.0888321	obesitas
MICB_MICA	-0.12145	0.2377	7258	0.0581975	0.222376	-0.146391	obesitas
MILR1	0.016	0.1334	6948	0.0172889	0.133529	-0.370793	obesitas
MLN	-0.09475	0.0223	7902	0.376716	0.630175	-0.151353	obesitas
MMP1	-0.00385	0.0034	7748	0.260359	0.517252	-0.0664553	obesitas
MMP10	-0.0417	0.1628	7165	0.0413407	0.187584	-0.328839	obesitas
MPIG6B	0.0342	0.0117	8283.5	0.775258	0.904081	-0.0515853	obesitas
MVK	0.0226	0.0779	8224	0.704806	0.859205	-0.0721217	obesitas
MYO9B	0.1156	0.039	8794.5	0.606879	0.806949	0.089817	obesitas
MZB1	-0.03465	0.1019	6853.5	0.011447	0.106545	-0.29772	obesitas
NBN	0.0385	0.0686	7588	0.168656	0.408147	-0.228479	obesitas
NCF2	0.16515	-0.0624	9486.5	0.109582	0.313712	0.224498	obesitas
NCK2	0.03195	0.0825	7754	0.264366	0.517252	-0.262037	obesitas
NCLN	-0.0724	0.0699	7813.5	0.306406	0.564058	-0.169087	obesitas
NCR1	-0.0914	0.0564	7768.5	0.274225	0.529487	-0.0431424	obesitas
NELL2	0.0149	-0.0445	10070.5	0.0118628	0.107655	0.194132	obesitas
NFASC	0.0497	-0.0419	9737	0.0462575	0.204774	0.23134	obesitas
NFATC1	0.0382	0.0897	8038	0.502463	0.712476	-0.148462	obesitas
NFATC3	0.00735	-0.0165	8612.5	0.818845	0.92025	0.0312759	obesitas
NME3	-0.0105	0.032	7703.5	0.23195	0.501177	-0.253144	obesitas
NPPC	0.06355	0.1413	7896.5	0.372076	0.630175	-0.137036	obesitas
NRTN	-0.017	0.0084	8196	0.672467	0.854889	-0.0992578	obesitas
NT5C3A	-0.0088	0.0315	8639.5	0.786095	0.905093	0.0903219	obesitas
NTF3	0.03575	0.1247	8020	0.484642	0.706526	-0.0709576	obesitas
NUB1	-0.02505	-0.1013	8751	0.655384	0.854889	-0.00346992	obesitas
NUDC	-0.0937	0.1247	7262	0.059035	0.222506	-0.202165	obesitas
OMD	-0.05035	0.0365	6280.5	0.000608909	0.0252786	-0.455537	obesitas
OSCAR	-0.0419	0.0915	6435.5	0.00145022	0.0376022	-0.466063	obesitas
OSM	0.05055	0.0848	8373	0.884628	0.938064	0.0209686	obesitas
PADI2	0.03345	0.0782	7874.5	0.353873	0.611695	-0.0285151	obesitas
PAPPA	-0.0141	-0.0061	8406	0.925635	0.955847	-0.0226271	obesitas
PARP1	-0.08325	0.0674	7367.5	0.0849909	0.275462	-0.212735	obesitas
PCDH1	-0.00015	-0.0238	9099.5	0.320715	0.567901	0.0671898	obesitas
PDGFB	-0.01435	0.1367	7065	0.0280228	0.149435	-0.241949	obesitas
PDLIM7	0.18045	0.1359	8029	0.493509	0.712427	-0.0801658	obesitas
PGF	-0.03355	0.0499	7727	0.246666	0.511655	-0.117739	obesitas
PIK3AP1	-0.0341	-0.0439	8620.5	0.809106	0.917829	0.05457	obesitas
PKLR	-0.1661	0.2191	7286	0.0642727	0.235667	-0.191667	obesitas
PLA2G4A	-0.0111	0.0543	8105	0.571722	0.771506	-0.180557	obesitas
PLAUR	-0.00305	0.0954	6891.5	0.013544	0.119914	-0.423498	obesitas
PLXNA4	0.0829	0.0238	8605.5	0.82739	0.924132	0.0902969	obesitas
PNLIPRP2	-0.54335	-0.4921	8074	0.539118	0.744107	0.000465166	obesitas
PNPT1	0.06555	-0.0126	9238	0.226182	0.4976	0.224614	obesitas
PON3	0.05285	0.046	8439.5	0.967466	0.980978	0.0955363	obesitas
PPP1R9B	-0.0301	-0.0285	8217	0.696668	0.859205	0.000910717	obesitas
PRDX3	0.0305	0.0264	8198.5	0.675331	0.854889	0.0120081	obesitas
PRDX5	0.06225	0.0078	8737.5	0.670751	0.854889	0.0734541	obesitas
PREB	-0.00815	0.0539	7596	0.172572	0.414859	-0.0693857	obesitas
PRELP	-0.0383	0.1107	7069.5	0.028531	0.149435	-0.352164	obesitas
PRKAB1	0.06725	0.173	6991	0.0207199	0.139284	-0.258801	obesitas
PRKCQ	0.0654	0.0938	7927	0.398253	0.643881	-0.094362	obesitas
PROK1	-0.02255	0.0248	8195.5	0.671894	0.854889	-0.0117364	obesitas
PRSS8	-0.057	0.0334	6654	0.00448733	0.06265	-0.440402	obesitas
PSIP1	-0.0252	0.1995	7554	0.152754	0.3828	-0.110745	obesitas
PSMG3	-0.0502	0.1621	7742.5	0.256723	0.514864	-0.0789893	obesitas
PSPN	-0.05135	0.2148	7698	0.228598	0.498872	-0.0935739	obesitas
PTH1R	-0.0369	0.1403	6669	0.00482979	0.0649338	-0.307477	obesitas
PTPN6	-0.03185	0.1463	7785	0.285746	0.548813	-0.178312	obesitas
PTPRM	-0.0014	0.0041	7917	0.38955	0.639849	-0.00702561	obesitas
PTX3	0.0129	0.0391	8294	0.787905	0.905093	0.0180837	obesitas
RAB37	0.27125	0.0087	9136	0.293605	0.558003	0.177401	obesitas
RAB6A	0.23265	-0.0078	9344	0.168656	0.408147	0.199898	obesitas
RABGAP1L	-0.05715	0.0964	7738	0.253774	0.514864	-0.0942484	obesitas
REG4	-0.1062	0.1753	6934	0.0162849	0.131365	-0.365907	obesitas
RGS8	-0.02665	-0.0082	8032.5	0.496981	0.712427	-0.256904	obesitas
ROBO1	-0.01495	0.003	7366	0.0845658	0.275462	-0.404909	obesitas
SAMD9L	0.04085	0.0841	8375	0.887106	0.938064	0.0288701	obesitas
SCG3	0.00575	0.0495	7724.5	0.24507	0.511266	-0.125046	obesitas
SCGB1A1	0.01225	-0.0922	9032	0.375025	0.630175	0.0319266	obesitas
SCGB3A2	-0.07325	-0.0332	8539	0.909451	0.954135	-0.0459645	obesitas
SCGN	-0.02505	0.055	7456	0.113284	0.320394	-0.15369	obesitas
SCRN1	-0.04635	-0.2496	9496	0.106315	0.30874	0.232018	obesitas
SELPLG	0.0142	-0.0099	8608.5	0.823725	0.922878	0.087598	obesitas
SERPINB8	0.0053	0.0255	8669.5	0.750146	0.884037	0.109747	obesitas
SH2D1A	0.04205	0.0455	8257	0.743612	0.884037	0.0345226	obesitas
SHMT1	-0.0186	0.1851	7383.5	0.0896333	0.285411	-0.214488	obesitas
SIGLEC1	-0.0217	0.0641	7316	0.0713532	0.242067	-0.282296	obesitas
SIGLEC10	-0.0285	0.0188	7477	0.120983	0.332703	-0.0945148	obesitas
SIRPB1	-0.03565	0.0152	7292	0.0656405	0.237573	-0.312359	obesitas
SIT1	0.0148	0.0588	7870.5	0.350625	0.608981	-0.116032	obesitas
SKAP2	0.1568	0.1326	8299.5	0.794552	0.906988	-0.0904119	obesitas
SLAMF1	-0.04075	0.0579	7555.5	0.15343	0.3828	-0.203147	obesitas
SLAMF7	-0.05695	0.0549	7255.5	0.057679	0.222376	-0.241218	obesitas
SLC39A5	-0.02105	0.0111	7960	0.42779	0.666463	0.0159235	obesitas
SMOC2	-0.0509	0.0349	6527	0.00235849	0.0450596	-0.466603	obesitas
SMPDL3A	-0.0042	0.0886	7753.5	0.26403	0.517252	-0.178357	obesitas
SPINK4	-0.12815	-0.0438	8558.5	0.885247	0.938064	0.111481	obesitas
SPINT2	-0.0784	0.0656	6622	0.00382918	0.0619605	-0.469724	obesitas
SPON1	-0.06315	0.1834	5705.5	1.49369e-05	0.00180737	-0.597651	obesitas
SPRY2	-0.00905	0.1452	7042	0.0255459	0.147193	-0.291618	obesitas
SRPK2	0.00265	0.0595	8411	0.931868	0.956199	-0.0510865	obesitas
STX8	0.08155	-0.062	8559	0.884628	0.938064	-0.00850675	obesitas
SULT2A1	0.4282	-0.0906	8994	0.407959	0.649514	0.084903	obesitas
TANK	-0.04595	0.0315	8063	0.527777	0.734749	-0.0890189	obesitas
TBC1D5	0.21055	0.2561	8465	0.999374	0.999374	0.0186546	obesitas
TFF2	-0.0305	0.2565	7109	0.0333418	0.161374	-0.282974	obesitas
TGFA	-0.0097	-0.0258	7981	0.447233	0.67927	-0.0782932	obesitas
TGFB1	-0.02935	0.0145	8495.5	0.963715	0.980978	0.110636	obesitas
TIMP3	0.0485	0.5061	7105	0.0328249	0.161019	-0.286714	obesitas
TLR3	-0.0034	-0.0576	7809.5	0.303448	0.564058	-0.201481	obesitas
TNF	-0.0592	0.0331	7915.5	0.388255	0.639849	-0.0445969	obesitas
TNFAIP8	0.044	0.0531	8735.5	0.673039	0.854889	0.0581938	obesitas
TNFRSF11A	-0.0353	0.1054	7010.5	0.0224621	0.1466	-0.189317	obesitas
TNFRSF11B	-0.04345	0.102	6587.5	0.00321889	0.0556407	-0.43464	obesitas
TNFRSF13B	-0.0357	0.1018	6645.5	0.00430318	0.06265	-0.433202	obesitas
TNFRSF13C	0.00835	0.1718	7394	0.0927892	0.290366	-0.28738	obesitas
TNFRSF14	-0.0251	0.0427	6480.5	0.00184648	0.0426786	-0.500409	obesitas
TNFRSF4	-0.0421	0.0572	6980.5	0.0198314	0.138117	-0.223488	obesitas
TNFSF10	-0.0091	0.0341	8180.5	0.654817	0.854889	0.00751109	obesitas
TNFSF11	-0.0034	-0.0005	8247.5	0.732368	0.874506	-0.0345383	obesitas
TNFSF12	0.03205	0.1194	7229	0.0524161	0.216217	-0.189471	obesitas
TNFSF13	-0.02205	0.1058	6940.5	0.0167445	0.132136	-0.440143	obesitas
TPP1	-0.0242	0.104	6512	0.00218065	0.0443233	-0.4353	obesitas
TPSAB1	0.0137	0.0178	8935.5	0.4619	0.687172	0.130322	obesitas
TPT1	-0.04835	0.093	7915	0.387824	0.639849	-0.0711038	obesitas
TRAF2	-0.0705	0.1193	7821	0.312003	0.564058	-0.0722839	obesitas
TREM2	-0.06385	0.0687	7347	0.0793289	0.264187	-0.318651	obesitas
TRIM21	-0.05795	0.0027	7931.5	0.402207	0.643881	-0.0439409	obesitas
TRIM5	0.0013	-0.0596	8693.5	0.721769	0.867557	0.060652	obesitas
VASH1	0.0228	0.0532	7932	0.402647	0.643881	-0.208045	obesitas
VEGFA	0.01085	-0.0014	8374.5	0.886486	0.938064	0.0136681	obesitas
VEGFD	-0.0658	0.1563	6792.5	0.00867922	0.0912115	-0.159972	obesitas
WAS	0.02935	0.1062	7721	0.242848	0.511266	-0.145302	obesitas
WFIKKN2	-0.0037	0.0007	7993	0.458565	0.687172	-0.0862731	obesitas
WNT9A	-0.0089	0.0138	7932	0.402648	0.643881	-0.0789791	obesitas
YTHDF3	-0.036	0.2083	7690	0.223784	0.495326	-0.16524	obesitas

## Sheet: STRING mapping
From the STRING database, the following information has been tabulated for the reader as a mapping file. https://string-db.org/
#queryIndex	queryItem	stringId	preferredName	annotation
1	ACTN4	9606.ENSP00000252699	ACTN4	Alpha-actinin-4; F-actin cross-linking protein which is thought to anchor actin to a variety of intracellular structures. This is a bundling protein (Probable). Probably involved in vesicular trafficking via its association with the CART complex. The CART complex is necessary for efficient transferrin receptor recycling but not for EGFR degradation. Involved in tight junction assembly in epitheli…
2	ADA	9606.ENSP00000361965	ADA	Adenosine deaminase; Catalyzes the hydrolytic deamination of adenosine and 2- deoxyadenosine. Plays an important role in purine metabolism and in adenosine homeostasis. Modulates signaling by extracellular adenosine, and so contributes indirectly to cellular signaling events. Acts as a positive regulator of T-cell coactivation, by binding DPP4. Its interaction with DPP4 regulates lymphocyte-epith…
3	ADAM23	9606.ENSP00000264377	ADAM23	Disintegrin and metalloproteinase domain-containing protein 23; May play a role in cell-cell and cell-matrix interactions. This is a non-catalytic metalloprotease-like protein.
4	ADGRE2	9606.ENSP00000319883	ADGRE2	Adhesion G protein-coupled receptor E2; Cell surface receptor that binds to the chondroitin sulfate moiety of glycosaminoglycan chains and promotes cell attachment. Promotes granulocyte chemotaxis, degranulation and adhesion. In macrophages, promotes the release of inflammatory cytokines, including IL8 and TNF. Signals probably through G-proteins. Is a regulator of mast cell degranulation.
5	AGER	9606.ENSP00000364210	AGER	Advanced glycosylation end product-specific receptor; Mediates interactions of advanced glycosylation end products (AGE). These are nonenzymatically glycosylated proteins which accumulate in vascular tissue in aging and at an accelerated rate in diabetes. Acts as a mediator of both acute and chronic vascular inflammation in conditions such as atherosclerosis and in particular as a complication of…
6	AGRN	9606.ENSP00000368678	AGRN	Agrin C-terminal 110 kDa subunit; [Isoform 1]: heparan sulfate basal lamina glycoprotein that plays a central role in the formation and the maintenance of the neuromuscular junction (NMJ) and directs key events in postsynaptic differentiation. Component of the AGRN-LRP4 receptor complex that induces the phosphorylation and activation of MUSK. The activation of MUSK in myotubes induces the formati…
7	AGRP	9606.ENSP00000290953	AGRP	Agouti-related protein; Plays a role in weight homeostasis. Involved in the control of feeding behavior through the central melanocortin system. Acts as alpha melanocyte-stimulating hormone antagonist by inhibiting cAMP production mediated by stimulation of melanocortin receptors within the hypothalamus and adrenal gland. Has very low activity with MC5R (By similarity). Is an inverse agonist for …
8	ALDH3A1	9606.ENSP00000411821	ALDH3A1	Aldehyde dehydrogenase, dimeric NADP-preferring; ALDHs play a major role in the detoxification of alcohol- derived acetaldehyde (Probable). They are involved in the metabolism of corticosteroids, biogenic amines, neurotransmitters, and lipid peroxidation (Probable). Oxidizes medium and long chain aldehydes into non-toxic fatty acids. Preferentially oxidizes aromatic aldehyde substrates. Comprises…
9	AMBN	9606.ENSP00000313809	AMBN	Ameloblastin; Involved in the mineralization and structural organization of enamel; Belongs to the ameloblastin family.
10	AMN	9606.ENSP00000299155	AMN	Soluble protein amnionless; Membrane-bound component of the endocytic receptor formed by AMN and CUBN. Required for normal CUBN glycosylation and trafficking to the cell surface. The complex formed by AMN and CUBN is required for efficient absorption of vitamin B12. Required for normal CUBN-mediated protein transport in the kidney (Probable).
11	ANGPT1	9606.ENSP00000428340	ANGPT1	Angiopoietin-1; Binds and activates TEK/TIE2 receptor by inducing its dimerization and tyrosine phosphorylation. Plays an important role in the regulation of angiogenesis, endothelial cell survival, proliferation, migration, adhesion and cell spreading, reorganization of the actin cytoskeleton, but also maintenance of vascular quiescence. Required for normal angiogenesis and heart development dur…
12	ANGPTL2	9606.ENSP00000362524	ANGPTL2	Angiopoietin-related protein 2; Induces sprouting in endothelial cells through an autocrine and paracrine action.
13	ANGPTL4	9606.ENSP00000301455	ANGPTL4	Angiopoietin-related protein 4; Mediates inactivation of the lipoprotein lipase LPL, and thereby plays a role in the regulation of triglyceride clearance from the blood serum and in lipid metabolism. May also play a role in regulating glucose homeostasis and insulin sensitivity (Probable). Inhibits proliferation, migration, and tubule formation of endothelial cells and reduces vascular leakage. U…
14	ANXA11	9606.ENSP00000398610	ANXA11	Annexin A11; Binds specifically to calcyclin in a calcium-dependent manner (By similarity). Required for midbody formation and completion of the terminal phase of cytokinesis.
15	AOC1	9606.ENSP00000411613	AOC1	Amiloride-sensitive amine oxidase [copper-containing]; Catalyzes the degradation of compounds such as putrescine, histamine, spermine, and spermidine, substances involved in allergic and immune responses, cell proliferation, tissue differentiation, tumor formation, and possibly apoptosis. Placental DAO is thought to play a role in the regulation of the female reproductive function; Belongs to the…
16	ARHGEF12	9606.ENSP00000380942	ARHGEF12	Rho guanine nucleotide exchange factor 12; May play a role in the regulation of RhoA GTPase by guanine nucleotide-binding alpha-12 (GNA12) and alpha-13 (GNA13). Acts as guanine nucleotide exchange factor (GEF) for RhoA GTPase and may act as GTPase-activating protein (GAP) for GNA12 and GNA13.
17	ARNT	9606.ENSP00000351407	ARNT	Aryl hydrocarbon receptor nuclear translocator; Required for activity of the Ah (dioxin) receptor. This protein is required for the ligand-binding subunit to translocate from the cytosol to the nucleus after ligand binding. The complex then initiates transcription of genes involved in the activation of PAH procarcinogens. The heterodimer binds to core DNA sequence 5'-TACGTG-3' within the hypoxia …
18	ARTN	9606.ENSP00000387435	ARTN	Artemin; Ligand for the GFR-alpha-3-RET receptor complex but can also activate the GFR-alpha-1-RET receptor complex. Supports the survival of sensory and sympathetic peripheral neurons in culture and also supports the survival of dopaminergic neurons of the ventral mid-brain. Strong attractant of gut hematopoietic cells thus promoting the formation Peyer's patch-like structures, a major component…
19	ATP5IF1	9606.ENSP00000335203	ATP5IF1	ATPase inhibitor, mitochondrial; Endogenous F(1)F(o)-ATPase inhibitor limiting ATP depletion when the mitochondrial membrane potential falls below a threshold and the F(1)F(o)-ATP synthase starts hydrolyzing ATP to pump protons out of the mitochondrial matrix. Required to avoid the consumption of cellular ATP when the F(1)F(o)-ATP synthase enzyme acts as an ATP hydrolase. Indirectly acts as a reg…
20	AXIN1	9606.ENSP00000262320	AXIN1	Axin-1; Component of the beta-catenin destruction complex required for regulating CTNNB1 levels through phosphorylation and ubiquitination, and modulating Wnt-signaling. Controls dorsoventral patterning via two opposing effects; down-regulates CTNNB1 to inhibit the Wnt signaling pathway and ventralize embryos, but also dorsalizes embryos by activating a Wnt- independent JNK signaling pathway. In …
21	B4GALT1	9606.ENSP00000369055	B4GALT1	Processed beta-1,4-galactosyltransferase 1; The Golgi complex form catalyzes the production of lactose in the lactating mammary gland and could also be responsible for the synthesis of complex-type N-linked oligosaccharides in many glycoproteins as well as the carbohydrate moieties of glycolipids.
22	BACH1	9606.ENSP00000382805	BACH1	Transcription regulator protein BACH1; Transcriptional regulator that acts as repressor or activator, depending on the context. Binds to NF-E2 DNA binding sites. Plays important roles in coordinating transcription activation and repression by MAFK (By similarity). Together with MAF, represses the transcription of genes under the control of the NFE2L2 oxidative stress pathway.
23	BANK1	9606.ENSP00000320509	BANK1	B-cell scaffold protein with ankyrin repeats; Involved in B-cell receptor (BCR)-induced Ca(2+) mobilization from intracellular stores. Promotes Lyn-mediated phosphorylation of IP3 receptors 1 and 2.
24	BCR	9606.ENSP00000303507	BCR	Breakpoint cluster region protein; Protein with a unique structure having two opposing regulatory activities toward small GTP-binding proteins. The C-terminus is a GTPase-activating protein (GAP) domain which stimulates GTP hydrolysis by RAC1, RAC2 and CDC42. Accelerates the intrinsic rate of GTP hydrolysis of RAC1 or CDC42, leading to down-regulation of the active GTP-bound form. The central Dbl…
25	BSG	9606.ENSP00000333769	BSG	Basigin; Plays an important role in targeting the monocarboxylate transporters SLC16A1, SLC16A3, SLC16A8, SLC16A11 and SLC16A12 to the plasma membrane. Plays pivotal roles in spermatogenesis, embryo implantation, neural network formation and tumor progression. Stimulates adjacent fibroblasts to produce matrix metalloproteinases (MMPS). Seems to be a receptor for oligomannosidic glycans. In vitro,…
26	BTN2A1	9606.ENSP00000312158	BTN2A1	Butyrophilin subfamily 2 member A1.
27	BTN3A2	9606.ENSP00000366937	BTN3A2	Butyrophilin subfamily 3 member A2; Plays a role in T-cell responses in the adaptive immune response. Inhibits the release of IFNG from activated T-cells. Belongs to the immunoglobulin superfamily. BTN/MOG family.
28	C1QA	9606.ENSP00000363773	C1QA	Complement C1q subcomponent subunit A; C1q associates with the proenzymes C1r and C1s to yield C1, the first component of the serum complement system. The collagen-like regions of C1q interact with the Ca(2+)-dependent C1r(2)C1s(2) proenzyme complex, and efficient activation of C1 takes place on interaction of the globular heads of C1q with the Fc regions of IgG or IgM antibody present in immune …
29	CASP2	9606.ENSP00000312664	CASP2	Caspase-2 subunit p12; Involved in the activation cascade of caspases responsible for apoptosis execution. Might function by either activating some proteins required for cell death or inactivating proteins necessary for cell survival. Associates with PIDD1 and CRADD to form the PIDDosome, a complex that activates CASP2 and triggers apoptosis in response to genotoxic stress.
30	CCL11	9606.ENSP00000302234	CCL11	Eotaxin; In response to the presence of allergens, this protein directly promotes the accumulation of eosinophils, a prominent feature of allergic inflammatory reactions. Binds to CCR3.
31	CCL13	9606.ENSP00000225844	CCL13	C-C motif chemokine 13, medium chain; Chemotactic factor that attracts monocytes, lymphocytes, basophils and eosinophils, but not neutrophils. Signals through CCR2B and CCR3 receptors. Plays a role in the accumulation of leukocytes at both sides of allergic and non-allergic inflammation. May be involved in the recruitment of monocytes into the arterial wall during the disease process of atheroscl…
32	CCL17	9606.ENSP00000219244	CCL17	C-C motif chemokine 17; Chemotactic factor for T-lymphocytes but not monocytes or granulocytes. May play a role in T-cell development in thymus and in trafficking and activation of mature T-cells. Binds to CCR4.
33	CCL20	9606.ENSP00000351671	CCL20	C-C motif chemokine 20; Acts as a ligand for C-C chemokine receptor CCR6. Signals through binding and activation of CCR6 and induces a strong chemotactic response and mobilization of intracellular calcium ions. The ligand- receptor pair CCL20-CCR6 is responsible for the chemotaxis of dendritic cells (DC), effector/memory T-cells and B-cells and plays an important role at skin and mucosal surfaces…
34	CCL21	9606.ENSP00000259607	CCL21	C-C motif chemokine 21; Inhibits hemopoiesis and stimulates chemotaxis. Chemotactic in vitro for thymocytes and activated T-cells, but not for B-cells, macrophages, or neutrophils. Shows preferential activity towards naive T-cells. May play a role in mediating homing of lymphocytes to secondary lymphoid organs. Binds to atypical chemokine receptor ACKR4 and mediates the recruitment of beta-arrest…
35	CCL22	9606.ENSP00000219235	CCL22	C-C motif chemokine 22; May play a role in the trafficking of activated/effector T- lymphocytes to inflammatory sites and other aspects of activated T- lymphocyte physiology. Chemotactic for monocytes, dendritic cells and natural killer cells. Mild chemoattractant for primary activated T- lymphocytes and a potent chemoattractant for chronically activated T- lymphocytes but has no chemoattractant …
36	CCL23	9606.ENSP00000481357	CCL23	C-C motif chemokine 23; Shows chemotactic activity for monocytes, resting T- lymphocytes, and neutrophils, but not for activated lymphocytes. Inhibits proliferation of myeloid progenitor cells in colony formation assays. This protein can bind heparin. Binds CCR1. CCL23(19-99), CCL23(22-99), CCL23(27-99), CCL23(30-99) are more potent chemoattractants than the small-inducible cytokine A23. Belongs …
37	CCL24	9606.ENSP00000400533	CCL24	C-C motif chemokine 24; Chemotactic for resting T-lymphocytes, and eosinophils. Has lower chemotactic activity for neutrophils but none for monocytes and activated lymphocytes. Is a strong suppressor of colony formation by a multipotential hematopoietic progenitor cell line. Binds to CCR3.
38	CCL25	9606.ENSP00000375086	CCL25	C-C motif chemokine 25; Potentially involved in T-cell development. Recombinant protein shows chemotactic activity on thymocytes, macrophages, THP-1 cells, and dendritics cells but is inactive on peripheral blood lymphocytes and neutrophils. Binds to CCR9. Isoform 2 is an antagonist of isoform 1. Binds to atypical chemokine receptor ACKR4 and mediates the recruitment of beta-arrestin (ARRB1/2) to…
39	CCL26	9606.ENSP00000378365	CCL26	C-C motif chemokine 26; Chemoattractant for eosinophils and basophils. Acts as a ligand for C-C chemokine receptor CCR3 which triggers Ca(2+) mobilization in eosinophils.
40	CCL28	9606.ENSP00000354416	CCL28	C-C motif chemokine 28; Chemotactic activity for resting CD4, CD8 T-cells and eosinophils. Binds to CCR3 and CCR10 and induces calcium mobilization in a dose-dependent manner.
41	CCL3	9606.ENSP00000477908	CCL3	C-C motif chemokine 3; Monokine with inflammatory and chemokinetic properties. Binds to CCR1, CCR4 and CCR5. One of the major HIV-suppressive factors produced by CD8+ T-cells. Recombinant MIP-1-alpha induces a dose- dependent inhibition of different strains of HIV-1, HIV-2, and simian immunodeficiency virus (SIV); Belongs to the intercrine beta (chemokine CC) family.
42	CCL4	9606.ENSP00000482259	CCL4	C-C motif chemokine 4; Monokine with inflammatory and chemokinetic properties. Binds to CCR5. One of the major HIV-suppressive factors produced by CD8+ T- cells. Recombinant MIP-1-beta induces a dose-dependent inhibition of different strains of HIV-1, HIV-2, and simian immunodeficiency virus (SIV). The processed form MIP-1-beta(3-69) retains the abilities to induce down-modulation of surface expr…
43	CCL7	9606.ENSP00000367832	CCL7	C-C motif chemokine 7; Chemotactic factor that attracts monocytes and eosinophils, but not neutrophils. Augments monocyte anti-tumor activity. Also induces the release of gelatinase B. This protein can bind heparin. Binds to CCR1, CCR2 and CCR3.
44	CCN2	9606.ENSP00000356954	CCN2	CCN family member 2; Major connective tissue mitoattractant secreted by vascular endothelial cells. Promotes proliferation and differentiation of chondrocytes. Mediates heparin- and divalent cation-dependent cell adhesion in many cell types including fibroblasts, myofibroblasts, endothelial and epithelial cells. Enhances fibroblast growth factor- induced DNA synthesis; Belongs to the CCN family.
45	CD160	9606.ENSP00000358294	CD160	CD160 antigen, soluble form; [CD160 antigen]: Receptor on immune cells capable to deliver stimulatory or inhibitory signals that regulate cell activation and differentiation. Exists as a GPI-anchored and as a transmembrane form, each likely initiating distinct signaling pathways via phosphoinositol 3-kinase in activated NK cells and via LCK and CD247/CD3 zeta chain in activated T cells. Receptor …
46	CD200	9606.ENSP00000420298	CD200	OX-2 membrane glycoprotein; Costimulates T-cell proliferation. May regulate myeloid cell activity in a variety of tissues.
47	CD200R1	9606.ENSP00000311035	CD200R1	Cell surface glycoprotein CD200 receptor 1; Inhibitory receptor for the CD200/OX2 cell surface glycoprotein. Limits inflammation by inhibiting the expression of proinflammatory molecules including TNF-alpha, interferons, and inducible nitric oxide synthase (iNOS) in response to selected stimuli. Also binds to HHV-8 K14 viral CD200 homolog with identical affinity and kinetics as the host CD200.
48	CD22	9606.ENSP00000085219	CD22	B-cell receptor CD22; Mediates B-cell B-cell interactions. May be involved in the localization of B-cells in lymphoid tissues. Binds sialylated glycoproteins; one of which is CD45. Preferentially binds to alpha-2,6- linked sialic acid. The sialic acid recognition site can be masked by cis interactions with sialic acids on the same cell surface. Upon ligand induced tyrosine phosphorylation in the …
49	CD244	9606.ENSP00000357012	CD244	Natural killer cell receptor 2B4; Heterophilic receptor of the signaling lymphocytic activation molecule (SLAM) family; its ligand is CD48. SLAM receptors triggered by homo- or heterotypic cell-cell interactions are modulating the activation and differentiation of a wide variety of immune cells and thus are involved in the regulation and interconnection of both innate and adaptive immune response…
50	CD276	9606.ENSP00000320084	CD276	CD276 antigen; May participate in the regulation of T-cell-mediated immune response. May play a protective role in tumor cells by inhibiting natural-killer mediated cell lysis as well as a role of marker for detection of neuroblastoma cells. May be involved in the development of acute and chronic transplant rejection and in the regulation of lymphocytic activity at mucosal surfaces. Could also pl…
51	CD4	9606.ENSP00000011653	CD4	T-cell surface glycoprotein CD4; Integral membrane glycoprotein that plays an essential role in the immune response and serves multiple functions in responses against both external and internal offenses. In T-cells, functions primarily as a coreceptor for MHC class II molecule:peptide complex. The antigens presented by class II peptides are derived from extracellular proteins while class I peptid…
52	CD40	9606.ENSP00000361359	CD40	Tumor necrosis factor receptor superfamily member 5; Receptor for TNFSF5/CD40LG. Transduces TRAF6- and MAP3K8-mediated signals that activate ERK in macrophages and B cells, leading to induction of immunoglobulin secretion (By similarity).
53	CD40LG	9606.ENSP00000359663	CD40LG	CD40 ligand, membrane form; Cytokine that acts as a ligand to CD40/TNFRSF5. Costimulates T-cell proliferation and cytokine production. Its cross-linking on T-cells generates a costimulatory signal which enhances the production of IL4 and IL10 in conjunction with the TCR/CD3 ligation and CD28 costimulation. Induces the activation of NF-kappa-B. Induces the activation of kinases MAPK8 and PAK2 in T…
54	CD48	9606.ENSP00000484431	CD48	CD48 antigen; Ligand for CD2. Might facilitate interaction between activated lymphocytes. Probably involved in regulating T-cell activation.
55	CD58	9606.ENSP00000358501	CD58	Lymphocyte function-associated antigen 3; Ligand of the T-lymphocyte CD2 glycoprotein. This interaction is important in mediating thymocyte interactions with thymic epithelial cells, antigen-independent and -dependent interactions of T-lymphocytes with target cells and antigen-presenting cells and the T-lymphocyte rosetting with erythrocytes. In addition, the LFA-3/CD2 interaction may prime respo…
56	CD6	9606.ENSP00000323280	CD6	T-cell differentiation antigen CD6; Cell adhesion molecule that mediates cell-cell contacts and regulates T-cell responses via its interaction with ALCAM/CD166. Contributes to signaling cascades triggered by activation of the TCR/CD3 complex. Functions as costimulatory molecule; promotes T-cell activation and proliferation. Contributes to the formation and maturation of the immunological synapse.…
57	CD70	9606.ENSP00000395294	CD70	CD70 antigen; Cytokine which is the ligand for CD27. The CD70-CD27 pathway plays an important role in the generation and maintenance of T cell immunity, in particular during antiviral responses. Upon CD27 binding, induces the proliferation of costimulated T-cells and enhances the generation of cytolytic T-cells.
58	CD79B	9606.ENSP00000376544	CD79B	B-cell antigen receptor complex-associated protein beta chain; Required in cooperation with CD79A for initiation of the signal transduction cascade activated by the B-cell antigen receptor complex (BCR) which leads to internalization of the complex, trafficking to late endosomes and antigen presentation. Enhances phosphorylation of CD79A, possibly by recruiting kinases which phosphorylate CD79A o…
59	CD83	9606.ENSP00000368450	CD83	CD83 antigen; May play a significant role in antigen presentation or the cellular interactions that follow lymphocyte activation.
60	CD84	9606.ENSP00000312367	CD84	SLAM family member 5; Self-ligand receptor of the signaling lymphocytic activation molecule (SLAM) family. SLAM receptors triggered by homo- or heterotypic cell-cell interactions are modulating the activation and differentiation of a wide variety of immune cells and thus are involved in the regulation and interconnection of both innate and adaptive immune response. Activities are controlled by pr…
61	CDON	9606.ENSP00000376458	CDON	Cell adhesion molecule-related/down-regulated by oncogenes; Component of a cell-surface receptor complex that mediates cell-cell interactions between muscle precursor cells. Promotes differentiation of myogenic cells (By similarity).
62	CDSN	9606.ENSP00000365465	CDSN	Corneodesmosin; Important for the epidermal barrier integrity.
63	CEACAM21	9606.ENSP00000385739	CEACAM21	CEA cell adhesion molecule 21; Belongs to the immunoglobulin superfamily. CEA family.
64	CEP164	9606.ENSP00000278935	CEP164	Centrosomal protein of 164 kDa; Plays a role in microtubule organization and/or maintenance for the formation of primary cilia (PC), a microtubule-based structure that protrudes from the surface of epithelial cells. Plays a critical role in G2/M checkpoint and nuclear divisions. A key player in the DNA damage-activated ATR/ATM signaling cascade since it is required for the proper phosphorylation …
65	CHRDL1	9606.ENSP00000361112	CHRDL1	Chordin-like protein 1; Antagonizes the function of BMP4 by binding to it and preventing its interaction with receptors. Alters the fate commitment of neural stem cells from gliogenesis to neurogenesis. Contributes to neuronal differentiation of neural stem cells in the brain by preventing the adoption of a glial fate. May play a crucial role in dorsoventral axis formation. May play a role in emb…
66	CKAP4	9606.ENSP00000367265	CKAP4	Cytoskeleton-associated protein 4; High-affinity epithelial cell surface receptor for APF.
68	CLEC4A	9606.ENSP00000229332	CLEC4A	C-type lectin domain family 4 member A; C-type lectin receptor that binds carbohydrates mannose and fucose but also weakly interacts with N-acetylglucosamine (GlcNAc) in a Ca(2+)-dependent manner. Involved in regulating immune reactivity. Once triggered by antigen, it is internalized by clathrin-dependent endocytosis and delivers its antigenic cargo into the antigen presentation pathway resulting…
69	CLEC4C	9606.ENSP00000440428	CLEC4C	C-type lectin domain family 4 member C; Lectin-type cell surface receptor which may play a role in antigen capturing by dendritic cells. Specifically recognizes non-sialylated galactose- terminated biantennary glycans containing the trisaccharide epitope Gal(beta1-3/4)GlcNAc(beta1-2)Man. Binds to serum IgG. Efficiently targets ligand into antigen-processing and peptide-loading compartments for pr…
70	CLEC4D	9606.ENSP00000299665	CLEC4D	C-type lectin domain family 4 member D; A calcium-dependent lectin involved in innate recognition of pathogen-associated molecular patterns (PAMPs). Interacts with signaling adapter Fc receptor gamma chain/FCER1G, likely via CLEC4E, to form a functional complex in myeloid cells (By similarity). Binding of mycobacterial trehalose 6,6'-dimycolate (TDM) to this receptor complex leads to phosphorylat…
71	CLEC4G	9606.ENSP00000327599	CLEC4G	C-type lectin domain family 4 member G; Binds mannose, N-acetylglucosamine (GlcNAc) and fucose, but not galactose, in a Ca(2+)-dependent manner, in vitro. (Microbial infection) Acts as a receptor for Ebolavirus. (Microbial infection) Acts as a receptor for Lassa virus and Lymphocytic choriomeningitis virus glycoprotein.
72	CLEC7A	9606.ENSP00000302569	CLEC7A	C-type lectin domain family 7 member A; Lectin that functions as pattern receptor specific for beta- 1,3-linked and beta-1,6-linked glucans, such as cell wall constituents from pathogenic bacteria and fungi. Induces phosphorylation of SCIMP after binding beta-glucans (By similarity). Necessary for the TLR2- mediated inflammatory response and for TLR2-mediated activation of NF- kappa-B. Enhances c…
73	CLIP2	9606.ENSP00000223398	CLIP2	CAP-Gly domain-containing linker protein 2; Seems to link microtubules to dendritic lamellar body (DLB), a membranous organelle predominantly present in bulbous dendritic appendages of neurons linked by dendrodendritic gap junctions. May operate in the control of brain-specific organelle translocations (By similarity).
74	CLSTN2	9606.ENSP00000402460	CLSTN2	Calsyntenin-2; May modulate calcium-mediated postsynaptic signals.
75	CNTNAP2	9606.ENSP00000354778	CNTNAP2	Contactin-associated protein-like 2; Required, with CNTNAP1, for radial and longitudinal organization of myelinated axons. Plays a role in the formation of functional distinct domains critical for saltatory conduction of nerve impulses in myelinated nerve fibers. Demarcates the juxtaparanodal region of the axo-glial junction.
76	COL9A1	9606.ENSP00000349790	COL9A1	Collagen alpha-1(IX) chain; Structural component of hyaline cartilage and vitreous of the eye.
77	COLEC12	9606.ENSP00000383115	COLEC12	Collectin-12; Scavenger receptor that displays several functions associated with host defense. Promotes binding and phagocytosis of Gram-positive, Gram-negative bacteria and yeast. Mediates the recognition, internalization and degradation of oxidatively modified low density lipoprotein (oxLDL) by vascular endothelial cells. Binds to several carbohydrates including Gal-type ligands, D-galactose, L…
78	CRELD2	9606.ENSP00000383938	CRELD2	Protein disulfide isomerase CRELD2; Protein disulfide isomerase (By similarity). Might play a role in the unfolded protein response (By similarity). May regulate transport of alpha4-beta2 neuronal acetylcholine receptor.
79	CRHBP	9606.ENSP00000274368	CRHBP	Corticotropin-releasing factor-binding protein; Binds CRF and inactivates it. May prevent inappropriate pituitary-adrenal stimulation in pregnancy; Belongs to the CRF-binding protein family.
80	CRIM1	9606.ENSP00000280527	CRIM1	Processed cysteine-rich motor neuron 1 protein; May play a role in CNS development by interacting with growth factors implicated in motor neuron differentiation and survival. May play a role in capillary formation and maintenance during angiogenesis. Modulates BMP activity by affecting its processing and delivery to the cell surface.
81	CRKL	9606.ENSP00000346300	CRKL	Crk-like protein; May mediate the transduction of intracellular signals.
82	CRLF1	9606.ENSP00000376188	CRLF1	Cytokine receptor-like factor 1; In complex with CLCF1, forms a heterodimeric neurotropic cytokine that plays a crucial role during neuronal development (Probable). May also play a regulatory role in the immune system.
83	CSF1	9606.ENSP00000327513	CSF1	Processed macrophage colony-stimulating factor 1; Cytokine that plays an essential role in the regulation of survival, proliferation and differentiation of hematopoietic precursor cells, especially mononuclear phagocytes, such as macrophages and monocytes. Promotes the release of proinflammatory chemokines, and thereby plays an important role in innate immunity and in inflammatory processes. Play…
84	CSF3	9606.ENSP00000225474	CSF3	Granulocyte colony-stimulating factor; Granulocyte/macrophage colony-stimulating factors are cytokines that act in hematopoiesis by controlling the production, differentiation, and function of 2 related white cell populations of the blood, the granulocytes and the monocytes-macrophages. This CSF induces granulocytes; Belongs to the IL-6 superfamily.
85	CST7	9606.ENSP00000420384	CST7	Cystatin-F; Inhibits papain and cathepsin L but with affinities lower than other cystatins. May play a role in immune regulation through inhibition of a unique target in the hematopoietic system.
86	CTRC	9606.ENSP00000365116	CTRC	Chymotrypsin-C; Regulates activation and degradation of trypsinogens and procarboxypeptidases by targeting specific cleavage sites within their zymogen precursors. Has chymotrypsin-type protease activity and hypocalcemic activity.
87	CTSC	9606.ENSP00000227266	CTSC	Dipeptidyl peptidase 1 exclusion domain chain; Thiol protease. Has dipeptidylpeptidase activity. Active against a broad range of dipeptide substrates composed of both polar and hydrophobic amino acids. Proline cannot occupy the P1 position and arginine cannot occupy the P2 position of the substrate. Can act as both an exopeptidase and endopeptidase. Activates serine proteases such as elastase, ca…
88	CTSO	9606.ENSP00000414904	CTSO	Cathepsin O; Proteolytic enzyme possibly involved in normal cellular protein degradation and turnover; Belongs to the peptidase C1 family.
89	CXADR	9606.ENSP00000284878	CXADR	Coxsackievirus and adenovirus receptor; Component of the epithelial apical junction complex that may function as a homophilic cell adhesion molecule and is essential for tight junction integrity. Also involved in transepithelial migration of leukocytes through adhesive interactions with JAML a transmembrane protein of the plasma membrane of leukocytes. The interaction between both receptors also …
90	CXCL1	9606.ENSP00000379110	CXCL1	Growth-regulated alpha protein; Has chemotactic activity for neutrophils. May play a role in inflammation and exerts its effects on endothelial cells in an autocrine fashion. In vitro, the processed forms GRO-alpha(4-73), GRO- alpha(5-73) and GRO-alpha(6-73) show a 30-fold higher chemotactic activity.
91	CXCL10	9606.ENSP00000305651	CXCL10	C-X-C motif chemokine 10; Pro-inflammatory cytokine that is involved in a wide variety of processes such as chemotaxis, differentiation, and activation of peripheral immune cells, regulation of cell growth, apoptosis and modulation of angiostatic effects. Plays thereby an important role during viral infections by stimulating the activation and migration of immune cells to the infected sites (By s…
92	CXCL12	9606.ENSP00000379140	CXCL12	Stromal cell-derived factor 1; Chemoattractant active on T-lymphocytes and monocytes but not neutrophils. Activates the C-X-C chemokine receptor CXCR4 to induce a rapid and transient rise in the level of intracellular calcium ions and chemotaxis. SDF-1-beta(3-72) and SDF-1-alpha(3-67) show a reduced chemotactic activity. Binding to cell surface proteoglycans seems to inhibit formation of SDF-1-al…
93	CXCL14	9606.ENSP00000337065	CXCL14	C-X-C motif chemokine 14; Potent chemoattractant for neutrophils, and weaker for dendritic cells. Not chemotactic for T-cells, B-cells, monocytes, natural killer cells or granulocytes. Does not inhibit proliferation of myeloid progenitors in colony formation assays.
94	CXCL17	9606.ENSP00000472467	CXCL17	C-X-C motif chemokine 17; Chemokine that acts as chemoattractant for monocytes, macrophages and dendritic cells. Plays a role in angiogenesis and possibly in the development of tumors. Acts as an anti-inflammatory in the stomach. May play a role in the innate defense against infections. Activates the C-X-C chemokine receptor GPR35 to induce a rapid and transient rise in the level of intracellular…
95	CXCL3	9606.ENSP00000296026	CXCL3	C-X-C motif chemokine 3; Ligand for CXCR2 (By similarity). Has chemotactic activity for neutrophils. May play a role in inflammation and exert its effects on endothelial cells in an autocrine fashion. In vitro, the processed form GRO-gamma(5-73) shows a fivefold higher chemotactic activity for neutrophilic granulocytes.
96	CXCL6	9606.ENSP00000226317	CXCL6	Small-inducible cytokine B6, N-processed variant 1; Chemotactic for neutrophil granulocytes. Signals through binding and activation of its receptors (CXCR1 and CXCR2). In addition to its chemotactic and angiogenic properties, it has strong antibacterial activity against Gram-positive and Gram-negative bacteria (90-fold-higher when compared to CXCL5 and CXCL7).
97	CXCL8	9606.ENSP00000306512	CXCL8	Interleukin-8; IL-8 is a chemotactic factor that attracts neutrophils, basophils, and T-cells, but not monocytes. It is also involved in neutrophil activation. It is released from several cell types in response to an inflammatory stimulus. IL-8(6-77) has a 5-10-fold higher activity on neutrophil activation, IL-8(5-77) has increased activity on neutrophil activation and IL-8(7-77) has a higher aff…
98	CXCL9	9606.ENSP00000354901	CXCL9	C-X-C motif chemokine 9; Cytokine that affects the growth, movement, or activation state of cells that participate in immune and inflammatory response. Chemotactic for activated T-cells. Binds to CXCR3; Belongs to the intercrine alpha (chemokine CxC) family.
99	DAG1	9606.ENSP00000442600	DAG1	Alpha-dystroglycan; The dystroglycan complex is involved in a number of processes including laminin and basement membrane assembly, sarcolemmal stability, cell survival, peripheral nerve myelination, nodal structure, cell migration, and epithelial polarization. Beta-dystroglycan is a transmembrane protein that plays important roles in connecting the extracellular matrix to the cytoskeleton. Acts …
100	DAPP1	9606.ENSP00000423602	DAPP1	Dual adapter for phosphotyrosine and 3-phosphotyrosine and 3-phosphoinositide; May act as a B-cell-associated adapter that regulates B-cell antigen receptor (BCR)-signaling downstream of PI3K.
101	DBNL	9606.ENSP00000417653	DBNL	Drebrin-like protein; Adapter protein that binds F-actin and DNM1, and thereby plays a role in receptor-mediated endocytosis. Plays a role in the reorganization of the actin cytoskeleton, formation of cell projections, such as neurites, in neuron morphogenesis and synapse formation via its interaction with WASL and COBL. Does not bind G-actin and promote actin polymerization by itself. Required f…
102	DECR1	9606.ENSP00000220764	DECR1	2,4-dienoyl-CoA reductase, mitochondrial; Auxiliary enzyme of beta-oxidation. It participates in the metabolism of unsaturated fatty enoyl-CoA esters having double bonds in both even- and odd-numbered positions in mitochondria. Catalyzes the NADP-dependent reduction of 2,4-dienoyl-CoA to yield trans-3-enoyl-CoA.
103	DFFA	9606.ENSP00000366237	DFFA	DNA fragmentation factor subunit alpha; Inhibitor of the caspase-activated DNase (DFF40).
104	DGKZ	9606.ENSP00000412178	DGKZ	Diacylglycerol kinase zeta; Displays a strong preference for 1,2-diacylglycerols over 1,3-diacylglycerols, but lacks substrate specificity among molecular species of long chain diacylglycerols. Isoform 2 but not isoform 1 regulates RASGRP1 activity. Positively regulates insulin-induced translocation of SLC2A4 to the cell membrane in adipocytes (By similarity). Activates PIP5K1A activity via gener…
105	DNAJA2	9606.ENSP00000314030	DNAJA2	DnaJ homolog subfamily A member 2; Co-chaperone of Hsc70. Stimulates ATP hydrolysis and the folding of unfolded proteins mediated by HSPA1A/B (in vitro).
106	DNER	9606.ENSP00000345229	DNER	Delta and Notch-like epidermal growth factor-related receptor; Activator of the NOTCH1 pathway. May mediate neuron-glia interaction during astrocytogenesis (By similarity).
107	DNPH1	9606.ENSP00000230431	DNPH1	2'-deoxynucleoside 5'-phosphate N-hydrolase 1; Catalyzes the cleavage of the N-glycosidic bond of deoxyribonucleoside 5'-monophosphates to yield deoxyribose 5-phosphate and a purine or pyrimidine base. Deoxyribonucleoside 5'-monophosphates containing purine bases are preferred to those containing pyrimidine bases; Belongs to the 2'-deoxynucleoside 5'-phosphate N-hydrolase 1 family.
108	DPP10	9606.ENSP00000376855	DPP10	Inactive dipeptidyl peptidase 10; Promotes cell surface expression of the potassium channel KCND2. Modulates the activity and gating characteristics of the potassium channel KCND2. Has no dipeptidyl aminopeptidase activity.
109	EDAR	9606.ENSP00000258443	EDAR	Tumor necrosis factor receptor superfamily member EDAR; Receptor for EDA isoform A1, but not for EDA isoform A2. Mediates the activation of NF-kappa-B and JNK. May promote caspase- independent cell death.
110	EGF	9606.ENSP00000265171	EGF	Pro-epidermal growth factor; EGF stimulates the growth of various epidermal and epithelial tissues in vivo and in vitro and of some fibroblasts in cell culture. Magnesiotropic hormone that stimulates magnesium reabsorption in the renal distal convoluted tubule via engagement of EGFR and activation of the magnesium channel TRPM6. Can induce neurite outgrowth in motoneurons of the pond snail Lymnae…
111	EGLN1	9606.ENSP00000355601	EGLN1	Egl nine homolog 1; Cellular oxygen sensor that catalyzes, under normoxic conditions, the post-translational formation of 4-hydroxyproline in hypoxia-inducible factor (HIF) alpha proteins. Hydroxylates a specific proline found in each of the oxygen-dependent degradation (ODD) domains (N-terminal, NODD, and C-terminal, CODD) of HIF1A. Also hydroxylates HIF2A. Has a preference for the CODD site for…
112	EIF4G1	9606.ENSP00000416255	EIF4G1	Eukaryotic translation initiation factor 4 gamma 1; Component of the protein complex eIF4F, which is involved in the recognition of the mRNA cap, ATP-dependent unwinding of 5'-terminal secondary structure and recruitment of mRNA to the ribosome; Belongs to the eukaryotic initiation factor 4G family.
113	EIF5A	9606.ENSP00000336702	EIF5A	Eukaryotic translation initiation factor 5A-1; mRNA-binding protein involved in translation elongation. Has an important function at the level of mRNA turnover, probably acting downstream of decapping. Involved in actin dynamics and cell cycle progression, mRNA decay and probably in a pathway involved in stress response and maintenance of cell wall integrity. With syntenin SDCBP, functions as a r…
114	ENAH	9606.ENSP00000355809	ENAH	Protein enabled homolog; Ena/VASP proteins are actin-associated proteins involved in a range of processes dependent on cytoskeleton remodeling and cell polarity such as axon guidance and lamellipodial and filopodial dynamics in migrating cells. ENAH induces the formation of F-actin rich outgrowths in fibroblasts. Acts synergistically with BAIAP2-alpha and downstream of NTN1 to promote filipodia f…
115	ENPP5	9606.ENSP00000360436	ENPP5	Ectonucleotide pyrophosphatase/phosphodiesterase family member 5; Can hydrolyze NAD but cannot hydrolyze nucleotide di- and triphosphates. Lacks lysopholipase D activity. May play a role in neuronal cell communication; Belongs to the nucleotide pyrophosphatase/phosphodiesterase family.
116	ENPP7	9606.ENSP00000332656	ENPP7	Ectonucleotide pyrophosphatase/phosphodiesterase family member 7; Converts sphingomyelin to ceramide and phosphocholine. Has also phospholipase C activity and can cleave phosphocholine from palmitoyl lyso-phosphatidylcholine. Does not have nucleotide pyrophosphatase activity. Belongs to the nucleotide pyrophosphatase/phosphodiesterase family.
117	EPCAM	9606.ENSP00000263735	EPCAM	Epithelial cell adhesion molecule; May act as a physical homophilic interaction molecule between intestinal epithelial cells (IECs) and intraepithelial lymphocytes (IELs) at the mucosal epithelium for providing immunological barrier as a first line of defense against mucosal infection. Plays a role in embryonic stem cells proliferation and differentiation. Up-regulates the expression of FABP5, MY…
118	EPHA1	9606.ENSP00000275815	EPHA1	Ephrin type-A receptor 1; Receptor tyrosine kinase which binds promiscuously membrane- bound ephrin-A family ligands residing on adjacent cells, leading to contact-dependent bidirectional signaling into neighboring cells. The signaling pathway downstream of the receptor is referred to as forward signaling while the signaling pathway downstream of the ephrin ligand is referred to as reverse signal…
119	EPO	9606.ENSP00000252723	EPO	Erythropoietin; Hormone involved in the regulation of erythrocyte proliferation and differentiation and the maintenance of a physiological level of circulating erythrocyte mass. Binds to EPOR leading to EPOR dimerization and JAK2 activation thereby activating specific downstream effectors, including STAT1 and STAT3. Belongs to the EPO/TPO family.
120	ERBB3	9606.ENSP00000267101	ERBB3	Receptor tyrosine-protein kinase erbB-3; Tyrosine-protein kinase that plays an essential role as cell surface receptor for neuregulins. Binds to neuregulin-1 (NRG1) and is activated by it; ligand-binding increases phosphorylation on tyrosine residues and promotes its association with the p85 subunit of phosphatidylinositol 3-kinase. May also be activated by CSPG5. Involved in the regulation of my…
121	ESM1	9606.ENSP00000370812	ESM1	Endothelial cell-specific molecule 1; Involved in angiogenesis; promotes angiogenic sprouting. May have potent implications in lung endothelial cell-leukocyte interactions.
122	F2R	9606.ENSP00000321326	F2R	Proteinase-activated receptor 1; High affinity receptor for activated thrombin coupled to G proteins that stimulate phosphoinositide hydrolysis. May play a role in platelets activation and in vascular development.
123	FABP1	9606.ENSP00000295834	FABP1	Fatty acid-binding protein, liver; Plays a role in lipoprotein-mediated cholesterol uptake in hepatocytes. Binds cholesterol. Binds free fatty acids and their coenzyme A derivatives, bilirubin, and some other small molecules in the cytoplasm. May be involved in intracellular lipid transport (By similarity). Belongs to the calycin superfamily. Fatty-acid binding protein (FABP) family.
124	FABP9	9606.ENSP00000368362	FABP9	Fatty acid binding protein 9.
125	FASLG	9606.ENSP00000356694	FASLG	Tumor necrosis factor ligand superfamily member 6, membrane form; Cytokine that binds to TNFRSF6/FAS, a receptor that transduces the apoptotic signal into cells. Involved in cytotoxic T-cell-mediated apoptosis, natural killer cell-mediated apoptosis and in T-cell development. Initiates fratricidal/suicidal activation-induced cell death (AICD) in antigen- activated T-cells contributing to the term…
126	FCAR	9606.ENSP00000347714	FCAR	Immunoglobulin alpha Fc receptor; Binds to the Fc region of immunoglobulins alpha. Mediates several functions including cytokine production.
127	FCRL2	9606.ENSP00000355157	FCRL2	Fc receptor-like protein 2; May have an regulatory role in normal and neoplastic B cell development.
128	FCRL3	9606.ENSP00000357169	FCRL3	Fc receptor-like protein 3; Promotes TLR9-induced B-cell proliferation, activation and survival but inhibits antibody production and suppresses plasma cell differentiation. Enhances activation of NF-kappa-B and MAPK signaling pathways in TLR9 stimulated B-cells. Has inhibitory potentional on B-cell receptor (BCR)-mediated signaling, possibly through association with SH2 domain-containing phosphat…
129	FCRL6	9606.ENSP00000357086	FCRL6	Fc receptor-like protein 6; Acts as a MHC class II receptor. When stimulated on its own, does not play a role in cytokine production or the release of cytotoxic granules by NK cells and cytotoxic CD8(+) T cells. Does not act as an Fc receptor.
130	FGF19	9606.ENSP00000294312	FGF19	Fibroblast growth factor 19; Involved in the suppression of bile acid biosynthesis through down-regulation of CYP7A1 expression, following positive regulation of the JNK and ERK1/2 cascades. Stimulates glucose uptake in adipocytes. Activity requires the presence of KLB and FGFR4. Belongs to the heparin-binding growth factors family.
131	FGF2	9606.ENSP00000264498	FGF2	Fibroblast growth factor 2; Acts as a ligand for FGFR1, FGFR2, FGFR3 and FGFR4. Also acts as an integrin ligand which is required for FGF2 signaling. Binds to integrin ITGAV:ITGB3. Plays an important role in the regulation of cell survival, cell division, cell differentiation and cell migration. Functions as a potent mitogen in vitro. Can induce angiogenesis.
132	FGF5	9606.ENSP00000311697	FGF5	Fibroblast growth factor 5; Plays an important role in the regulation of cell proliferation and cell differentiation. Required for normal regulation of the hair growth cycle. Functions as an inhibitor of hair elongation by promoting progression from anagen, the growth phase of the hair follicle, into catagen the apoptosis-induced regression phase (By similarity); Belongs to the heparin-binding gr…
133	FIS1	9606.ENSP00000223136	FIS1	Mitochondrial fission 1 protein; Involved in the fragmentation of the mitochondrial network and its perinuclear clustering. Plays a minor role in the recruitment and association of the fission mediator dynamin-related protein 1 (DNM1L) to the mitochondrial surface and mitochondrial fission. Can induce cytochrome c release from the mitochondrion to the cytosol, ultimately leading to apoptosis. Als…
134	FKBP1B	9606.ENSP00000370373	FKBP1B	Peptidyl-prolyl cis-trans isomerase FKBP1B; Has the potential to contribute to the immunosuppressive and toxic effects of FK506 and rapamycin. PPIases accelerate the folding of proteins. It catalyzes the cis-trans isomerization of proline imidic peptide bonds in oligopeptides; Belongs to the FKBP-type PPIase family. FKBP1 subfamily.
135	FLT3LG	9606.ENSP00000469613	FLT3LG	Fms-related tyrosine kinase 3 ligand; Stimulates the proliferation of early hematopoietic cells by activating FLT3. Synergizes well with a number of other colony stimulating factors and interleukins.
136	FOXO1	9606.ENSP00000368880	FOXO1	Forkhead box protein O1; Transcription factor that is the main target of insulin signaling and regulates metabolic homeostasis in response to oxidative stress. Binds to the insulin response element (IRE) with consensus sequence 5'-TT[G/A]TTTTG-3' and the related Daf-16 family binding element (DBE) with consensus sequence 5'-TT[G/A]TTTAC-3'. Activity suppressed by insulin. Main regulator of redox …
137	FST	9606.ENSP00000256759	FST	Follistatin; Binds directly to activin and functions as an activin antagonist. Specific inhibitor of the biosynthesis and secretion of pituitary follicle stimulating hormone (FSH).
138	FSTL3	9606.ENSP00000166139	FSTL3	Follistatin-related protein 3; Isoform 1 or the secreted form is a binding and antagonizing protein for members of the TGF-beta family, such us activin, BMP2 and MSTN. Inhibits activin A-, activin B-, BMP2- and MSDT-induced cellular signaling; more effective on activin A than on activin B. Involved in bone formation; inhibits osteoclast differentiationc. Involved in hematopoiesis; involved in dif…
139	FXYD5	9606.ENSP00000444839	FXYD5	FXYD domain-containing ion transport regulator 5; Involved in down-regulation of E-cadherin which results in reduced cell adhesion. Promotes metastasis. Belongs to the FXYD family.
140	GAL	9606.ENSP00000265643	GAL	Galanin message-associated peptide; Endocrine hormone of the central and peripheral nervous systems that binds and activates the G protein-coupled receptors GALR1, GALR2, and GALR3. This small neuropeptide may regulate diverse physiologic functions including contraction of smooth muscle of the gastrointestinal and genitourinary tract, growth hormone and insulin release and adrenal secretion; Belo…
141	GALNT3	9606.ENSP00000376465	GALNT3	Polypeptide N-acetylgalactosaminyltransferase 3; Catalyzes the initial reaction in O-linked oligosaccharide biosynthesis, the transfer of an N-acetyl-D-galactosamine residue to a serine or threonine residue on the protein receptor. Has activity toward HIV envelope glycoprotein gp120, EA2, Muc2 and Muc5. Probably glycosylates fibronectin in vivo. Glycosylates FGF23. Plays a central role in phospha…
142	GBP2	9606.ENSP00000359497	GBP2	Guanylate-binding protein 2; Hydrolyzes GTP to GMP in 2 consecutive cleavage reactions, but the major reaction product is GDP. Exhibits antiviral activity against influenza virus. Promotes oxidative killing and delivers antimicrobial peptides to autophagolysosomes, providing broad host protection against different pathogen classes (By similarity); Belongs to the TRAFAC class dynamin-like GTPase s…
143	GLOD4	9606.ENSP00000301329	GLOD4	Glyoxalase domain containing 4.
144	GMPR	9606.ENSP00000259727	GMPR	GMP reductase 1; Catalyzes the irreversible NADPH-dependent deamination of GMP to IMP. It functions in the conversion of nucleobase, nucleoside and nucleotide derivatives of G to A nucleotides, and in maintaining the intracellular balance of A and G nucleotides; Belongs to the IMPDH/GMPR family. GuaC type 1 subfamily.
145	GOPC	9606.ENSP00000357484	GOPC	Golgi-associated PDZ and coiled-coil motif-containing protein; Plays a role in intracellular protein trafficking and degradation. May regulate CFTR chloride currents and acid-induced ASIC3 currents by modulating cell surface expression of both channels. May also regulate the intracellular trafficking of the ADR1B receptor. May play a role in autophagy. Overexpression results in CFTR intracellular…
146	GZMA	9606.ENSP00000274306	GZMA	Granzyme A; Abundant protease in the cytosolic granules of cytotoxic T- cells and NK-cells which activates caspase-independent cell death with morphological features of apoptosis when delivered into the target cell through the immunological synapse. It cleaves after Lys or Arg. Cleaves APEX1 after 'Lys-31' and destroys its oxidative repair activity. Cleaves the nucleosome assembly protein SET aft…
147	HCLS1	9606.ENSP00000320176	HCLS1	Hematopoietic lineage cell-specific protein; Substrate of the antigen receptor-coupled tyrosine kinase. Plays a role in antigen receptor signaling for both clonal expansion and deletion in lymphoid cells. May also be involved in the regulation of gene expression.
148	HEXIM1	9606.ENSP00000328773	HEXIM1	Protein HEXIM1; Transcriptional regulator which functions as a general RNA polymerase II transcription inhibitor. In cooperation with 7SK snRNA sequesters P-TEFb in a large inactive 7SK snRNP complex preventing RNA polymerase II phosphorylation and subsequent transcriptional elongation. May also regulate NF-kappa-B, ESR1, NR3C1 and CIITA-dependent transcriptional activity. Plays a role in the reg…
149	HGF	9606.ENSP00000222390	HGF	Hepatocyte growth factor alpha chain; Potent mitogen for mature parenchymal hepatocyte cells, seems to be a hepatotrophic factor, and acts as a growth factor for a broad spectrum of tissues and cell types. Activating ligand for the receptor tyrosine kinase MET by binding to it and promoting its dimerization. Belongs to the peptidase S1 family. Plasminogen subfamily.
150	HLA_DRA	9606.ENSP00000353099	HLA-DRB1	HLA class II histocompatibility antigen, DRB1 beta chain; A beta chain of antigen-presenting major histocompatibility complex class II (MHCII) molecule. In complex with the alpha chain HLA- DRA, displays antigenic peptides on professional antigen presenting cells (APCs) for recognition by alpha-beta T cell receptor (TCR) on HLA-DRB1-restricted CD4-positive T cells. This guides antigen-specific T …
151	HLA_E	9606.ENSP00000315997	LILRB1	Leukocyte immunoglobulin-like receptor subfamily B member 1; Receptor for class I MHC antigens. Recognizes a broad spectrum of HLA-A, HLA-B, HLA-C, HLA-G and HLA-F alleles. Receptor for H301/UL18, a human cytomegalovirus class I MHC homolog. Ligand binding results in inhibitory signals and down-regulation of the immune response. Engagement of LILRB1 present on natural killer cells or T-cells by c…
152	HPCAL1	9606.ENSP00000483786	HPCAL1	Hippocalcin-like protein 1; May be involved in the calcium-dependent regulation of rhodopsin phosphorylation; Belongs to the recoverin family.
153	HSD11B1	9606.ENSP00000355995	HSD11B1	Corticosteroid 11-beta-dehydrogenase isozyme 1; Catalyzes reversibly the conversion of cortisol to the inactive metabolite cortisone. Catalyzes reversibly the conversion of 7-ketocholesterol to 7-beta-hydroxycholesterol. In intact cells, the reaction runs only in one direction, from 7-ketocholesterol to 7-beta- hydroxycholesterol (By similarity).
154	HSPA1A	9606.ENSP00000364802	HSPA1A	Heat shock protein family A member 1A.
155	ICA1	9606.ENSP00000403982	ICA1	Islet cell autoantigen 1; May play a role in neurotransmitter secretion.
156	ICAM4	9606.ENSP00000342114	ICAM4	Intercellular adhesion molecule 4; ICAM proteins are ligands for the leukocyte adhesion protein LFA-1 (integrin alpha-L/beta-2). ICAM4 is also a ligand for alpha- 4/beta-1 and alpha-V integrins.
157	IDS	9606.ENSP00000339801	IDS	Iduronate 2-sulfatase 14 kDa chain; Lysosomal enzyme involved in the degradation pathway of dermatan sulfate and heparan sulfate.
158	IFNG	9606.ENSP00000229135	IFNG	Interferon gamma; Produced by lymphocytes activated by specific antigens or mitogens. IFN-gamma, in addition to having antiviral activity, has important immunoregulatory functions. It is a potent activator of macrophages, it has antiproliferative effects on transformed cells and it can potentiate the antiviral and antitumor effects of the type I interferons; Belongs to the type II (or gamma) inte…
159	IFNGR1	9606.ENSP00000356713	IFNGR1	Interferon gamma receptor 1; Associates with IFNGR2 to form a receptor for the cytokine interferon gamma (IFNG). Ligand binding stimulates activation of the JAK/STAT signaling pathway. Plays an essential role in the IFN-gamma pathway that is required for the cellular response to infectious agents.
160	IFNLR1	9606.ENSP00000327824	IFNLR1	Interferon lambda receptor 1; The IFNLR1/IL10RB dimer is a receptor for the cytokine ligands IFNL2 and IFNL3 and mediates their antiviral activity. The ligand/receptor complex stimulate the activation of the JAK/STAT signaling pathway leading to the expression of IFN-stimulated genes (ISG), which contribute to the antiviral state. Determines the cell type specificity of the lambda interferon acti…
161	IKBKG	9606.ENSP00000483825	IKBKG	NF-kappa-B essential modulator; Regulatory subunit of the IKK core complex which phosphorylates inhibitors of NF-kappa-B thus leading to the dissociation of the inhibitor/NF-kappa-B complex and ultimately the degradation of the inhibitor. Its binding to scaffolding polyubiquitin seems to play a role in IKK activation by multiple signaling receptor pathways. However, the specific type of polyubiqu…
162	IL10	9606.ENSP00000412237	IL10	Interleukin-10; Major immune regulatory cytokine that acts on many cells of the immune system where it has profound anti-inflammatory functions, limiting excessive tissue disruption caused by inflammation. Mechanistically, IL10 binds to its heterotetrameric receptor comprising IL10RA and IL10RB leading to JAK1 and STAT2-mediated phosphorylation of STAT3. In turn, STAT3 translocates to the nucleus…
163	IL10RA	9606.ENSP00000227752	IL10RA	Interleukin-10 receptor subunit alpha; Cell surface receptor for the cytokine IL10 that participates in IL10-mediated anti-inflammatory functions, limiting excessive tissue disruption caused by inflammation. Upon binding to IL10, induces a conformational change in IL10RB, allowing IL10RB to bind IL10 as well. In turn, the heterotetrameric assembly complex, composed of two subunits of IL10RA and I…
164	IL10RB	9606.ENSP00000290200	IL10RB	Interleukin-10 receptor subunit beta; Shared cell surface receptor required for the activation of five class 2 cytokines: IL10, IL22, IL26, IL28, and IFNL1. The IFNLR1/IL10RB dimer is a receptor for the cytokine ligands IFNL2 and IFNL3 and mediates their antiviral activity. The ligand/receptor complex stimulate the activation of the JAK/STAT signaling pathway leading to the expression of IFN-stim…
165	IL11	9606.ENSP00000264563	IL11	Interleukin-11; Cytokine that stimulates the proliferation of hematopoietic stem cells and megakaryocyte progenitor cells and induces megakaryocyte maturation resulting in increased platelet production. Also promotes the proliferation of hepatocytes in response to liver damage. Binding to its receptor formed by IL6ST and either IL11RA1 or IL11RA2 activates a signaling cascade that promotes cell p…
166	IL12B	9606.ENSP00000231228	IL12B	Interleukin-12 subunit beta; Cytokine that can act as a growth factor for activated T and NK cells, enhance the lytic activity of NK/lymphokine-activated killer cells, and stimulate the production of IFN-gamma by resting PBMC. Belongs to the IL-12B family.
167	IL12RB1	9606.ENSP00000470788	IL12RB1	Interleukin-12 receptor subunit beta-1; Functions as an interleukin receptor which binds interleukin- 12 with low affinity and is involved in IL12 transduction. Associated with IL12RB2 it forms a functional, high affinity receptor for IL12. Associates also with IL23R to form the interleukin-23 receptor which functions in IL23 signal transduction probably through activation of the Jak-Stat signali…
168	IL13	9606.ENSP00000304915	IL13	Interleukin-13; Cytokine. Inhibits inflammatory cytokine production. Synergizes with IL2 in regulating interferon-gamma synthesis. May be critical in regulating inflammatory and immune responses. Positively regulates IL31RA expression in macrophages (By similarity).
169	IL15	9606.ENSP00000296545	IL15	Interleukin-15; Cytokine that stimulates the proliferation of T-lymphocytes. Stimulation by IL15 requires interaction of IL15 with components of the IL2 receptor, including IL2RB and probably IL2RG but not IL2RA. In neutrophils, stimulates phagocytosis probably by signaling through the IL15 receptor, composed of the subunits IL15RA, IL2RB and IL2RG, which results in kinase SYK activation ; Belong…
170	IL15RA	9606.ENSP00000380421	IL15RA	Soluble interleukin-15 receptor subunit alpha; High-affinity receptor for interleukin-15. Can signal both in cis and trans where IL15R from one subset of cells presents IL15 to neighboring IL2RG-expressing cells (By similarity). In neutrophils, binds and activates kinase SYK in response to IL15 stimulation. In neutrophils, required for IL15- induced phagocytosis in a SYK-dependent manner. Express…
171	IL16	9606.ENSP00000302935	IL16	Pro-interleukin-16; Interleukin-16 stimulates a migratory response in CD4+ lymphocytes, monocytes, and eosinophils. Primes CD4+ T-cells for IL-2 and IL-15 responsiveness. Also induces T-lymphocyte expression of interleukin 2 receptor. Ligand for CD4. Isoform 3 is involved in cell cycle progression in T-cells. Appears to be involved in transcriptional regulation of SKP2 and is probably part of a t…
172	IL17A	9606.ENSP00000497968	IL17A	Interleukin-17A; Ligand for IL17RA and IL17RC. The heterodimer formed by IL17A and IL17F is a ligand for the heterodimeric complex formed by IL17RA and IL17RC. Involved in inducing stromal cells to produce proinflammatory and hematopoietic cytokines ; Belongs to the IL-17 family.
173	IL17C	9606.ENSP00000244241	IL17C	Interleukin-17C; Cytokine that plays a crucial role in innate immunity of the epithelium, including to intestinal bacterial pathogens, in an autocrine manner. Stimulates the production of antibacterial peptides and proinflammatory molecules for host defense by signaling through the NF-kappa-B and MAPK pathways. Acts synergically with IL22 in inducing the expression of antibacterial peptides, incl…
174	IL17D	9606.ENSP00000302924	IL17D	Interleukin-17D; Induces expression of IL6, CXCL8/IL8, and CSF2/GM-CSF from endothelial cells.
175	IL17F	9606.ENSP00000337432	IL17F	Interleukin-17F; Ligand for IL17RA and IL17RC. The heterodimer formed by IL17A and IL17F is a ligand for the heterodimeric complex formed by IL17RA and IL17RC. Involved in stimulating the production of other cytokines such as IL6, IL8 and CSF2, and in regulation of cartilage matrix turnover. Also involved in stimulating the proliferation of peripheral blood mononuclear cells and T-cells and in in…
176	IL17RB	9606.ENSP00000288167	IL17RB	Interleukin-17 receptor B; Receptor for the proinflammatory cytokines IL17B and IL17E. May play a role in controlling the growth and/or differentiation of hematopoietic cells.
177	IL18	9606.ENSP00000280357	IL18	Interleukin-18; A proinflammatory cytokine primarily involved in polarized T- helper 1 (Th1) cell and natural killer (NK) cell immune responses (Probable). Upon binding to IL18R1 and IL18RAP, forms a signaling ternary complex which activates NF-kappa-B, triggering synthesis of inflammatory mediators. Synergizes with IL12/interleukin-12 to induce IFNG synthesis from T-helper 1 (Th1) cells and natu…
178	IL18R1	9606.ENSP00000387211	IL18R1	Interleukin-18 receptor 1; Within the IL18 receptor complex, responsible for the binding of the proinflammatory cytokine IL18, but not IL1A nor IL1B. Involved in IL18-mediated IFNG synthesis from T-helper 1 (Th1) cells. Contributes to IL18-induced cytokine production, either independently of SLC12A3, or as a complex with SLC12A3 (By similarity).
179	IL1A	9606.ENSP00000263339	IL1A	Interleukin-1 alpha; Produced by activated macrophages, IL-1 stimulates thymocyte proliferation by inducing IL-2 release, B-cell maturation and proliferation, and fibroblast growth factor activity. IL-1 proteins are involved in the inflammatory response, being identified as endogenous pyrogens, and are reported to stimulate the release of prostaglandin and collagenase from synovial cells.
180	IL1B	9606.ENSP00000263341	IL1B	Interleukin-1 beta; Potent proinflammatory cytokine. Initially discovered as the major endogenous pyrogen, induces prostaglandin synthesis, neutrophil influx and activation, T-cell activation and cytokine production, B- cell activation and antibody production, and fibroblast proliferation and collagen production. Promotes Th17 differentiation of T-cells. Synergizes with IL12/interleukin-12 to ind…
181	IL1R2	9606.ENSP00000330959	IL1R2	Interleukin-1 receptor type 2, membrane form; Non-signaling receptor for IL1A, IL1B and IL1RN. Reduces IL1B activities. Serves as a decoy receptor by competetive binding to IL1B and preventing its binding to IL1R1. Also modulates cellular response through non-signaling association with IL1RAP after binding to IL1B. IL1R2 (membrane and secreted forms) preferentially binds IL1B and poorly IL1A and …
182	IL1RL2	9606.ENSP00000264257	IL1RL2	Interleukin-1 receptor-like 2; Receptor for interleukin-36 (IL36A, IL36B and IL36G). After binding to interleukin-36 associates with the coreceptor IL1RAP to form the interleukin-36 receptor complex which mediates interleukin-36- dependent activation of NF-kappa-B, MAPK and other pathways (By similarity). The IL-36 signaling system is thought to be present in epithelial barriers and to take part …
183	IL1RN	9606.ENSP00000259206	IL1RN	Interleukin-1 receptor antagonist protein; Inhibits the activity of interleukin-1 by binding to receptor IL1R1 and preventing its association with the coreceptor IL1RAP for signaling. Has no interleukin-1 like activity. Binds functional interleukin-1 receptor IL1R1 with greater affinity than decoy receptor IL1R2; however, the physiological relevance of the latter association is unsure.
184	IL2	9606.ENSP00000226730	IL2	Interleukin-2; Produced by T-cells in response to antigenic or mitogenic stimulation, this protein is required for T-cell proliferation and other activities crucial to regulation of the immune response. Can stimulate B-cells, monocytes, lymphokine-activated killer cells, natural killer cells, and glioma cells.
185	IL20	9606.ENSP00000356065	IL20	Interleukin-20; Proinflammatory and angiogenic cytokine that may be involved in epidermal function and psoriasis. Angiogenic and proliferative activities are antagonized by IL10. May act through STAT3.
186	IL20RA	9606.ENSP00000314976	IL20RA	Interleukin-20 receptor subunit alpha; The IL20RA/IL20RB dimer is a receptor for IL19, IL20 and IL24. The IL20RA/IL10RB dimer is a receptor for IL26.
187	IL22RA1	9606.ENSP00000270800	IL22RA1	Interleukin-22 receptor subunit alpha-1; Component of the receptor for IL20, IL22 and IL24. Component of IL22 receptor formed by IL22RA1 and IL10RB enabling IL22 signaling via JAK/STAT pathways. IL22 also induces activation of MAPK1/MAPK3 and Akt kinases pathways. Component of one of the receptor for IL20 and IL24 formed by IL22RA1 and IL20RB also signaling through STATs activation. Mediates IL24…
188	IL24	9606.ENSP00000375795	IL24	Interleukin-24; Has antiproliferative properties on melanoma cells and may contribute to terminal cell differentiation; Belongs to the IL-10 family.
189	IL2RB	9606.ENSP00000216223	IL2RB	Interleukin-2 receptor subunit beta; Receptor for interleukin-2. This beta subunit is involved in receptor mediated endocytosis and transduces the mitogenic signals of IL2. Probably in association with IL15RA, involved in the stimulation of neutrophil phagocytosis by IL15. Belongs to the type I cytokine receptor family. Type 4 subfamily.
190	IL32	9606.ENSP00000431775	IL32	Interleukin-32; Cytokine that may play a role in innate and adaptive immune responses. It induces various cytokines such as TNFA/TNF-alpha and IL8. It activates typical cytokine signal pathways of NF-kappa-B and p38 MAPK.
191	IL33	9606.ENSP00000370842	IL33	Interleukin-33 (109-270); Cytokine that binds to and signals through the IL1RL1/ST2 receptor which in turn activates NF-kappa-B and MAPK signaling pathways in target cells. Involved in the maturation of Th2 cells inducing the secretion of T-helper type 2-associated cytokines. Also involved in activation of mast cells, basophils, eosinophils and natural killer cells. Acts as a chemoattractant for …
192	IL3RA	9606.ENSP00000327890	IL3RA	Interleukin-3 receptor subunit alpha; This is a receptor for interleukin-3.
193	IL4	9606.ENSP00000231449	IL4	Interleukin-4; Participates in at least several B-cell activation processes as well as of other cell types. It is a costimulator of DNA-synthesis. It induces the expression of class II MHC molecules on resting B-cells. It enhances both secretion and cell surface expression of IgE and IgG1. It also regulates the expression of the low affinity Fc receptor for IgE (CD23) on both lymphocytes and mono…
194	IL4R	9606.ENSP00000379111	IL4R	Soluble interleukin-4 receptor subunit alpha; Receptor for both interleukin 4 and interleukin 13. Couples to the JAK1/2/3-STAT6 pathway. The IL4 response is involved in promoting Th2 differentiation. The IL4/IL13 responses are involved in regulating IgE production and, chemokine and mucus production at sites of allergic inflammation. In certain cell types, can signal through activation of insulin…
195	IL5	9606.ENSP00000231454	IL5	Interleukin-5; Factor that induces terminal differentiation of late- developing B-cells to immunoglobulin secreting cells; Belongs to the IL-5 family.
196	IL5RA	9606.ENSP00000412209	IL5RA	Interleukin-5 receptor subunit alpha; This is the receptor for interleukin-5. The alpha chain binds to IL5; Belongs to the type I cytokine receptor family. Type 5 subfamily.
197	IL6	9606.ENSP00000385675	IL6	Interleukin-6; Cytokine with a wide variety of biological functions. It is a potent inducer of the acute phase response. Plays an essential role in the final differentiation of B-cells into Ig-secreting cells Involved in lymphocyte and monocyte differentiation. Acts on B-cells, T-cells, hepatocytes, hematopoietic progenitor cells and cells of the CNS. Required for the generation of T(H)17 cells. …
198	IL7	9606.ENSP00000263851	IL7	Interleukin-7; Hematopoietic growth factor capable of stimulating the proliferation of lymphoid progenitors. It is important for proliferation during certain stages of B-cell maturation.
199	IRAK1	9606.ENSP00000358997	IRAK1	Interleukin-1 receptor-associated kinase 1; Serine/threonine-protein kinase that plays a critical role in initiating innate immune response against foreign pathogens. Involved in Toll-like receptor (TLR) and IL-1R signaling pathways. Is rapidly recruited by MYD88 to the receptor-signaling complex upon TLR activation. Association with MYD88 leads to IRAK1 phosphorylation by IRAK4 and subsequent au…
200	IRAK4	9606.ENSP00000479889	IRAK4	Interleukin-1 receptor-associated kinase 4; Serine/threonine-protein kinase that plays a critical role in initiating innate immune response against foreign pathogens. Involved in Toll-like receptor (TLR) and IL-1R signaling pathways. Is rapidly recruited by MYD88 to the receptor- signaling complex upon TLR activation to form the Myddosome together with IRAK2. Phosphorylates initially IRAK1, thus …
201	ISM1	9606.ENSP00000262487	ISM1	Isthmin-1; Acts as an angiogenesis inhibitor. Belongs to the isthmin family.
202	ITGA11	9606.ENSP00000327290	ITGA11	Integrin alpha-11; Integrin alpha-11/beta-1 is a receptor for collagen.
203	ITGA6	9606.ENSP00000386896	ITGA6	Integrin alpha-6 heavy chain; Integrin alpha-6/beta-1 (ITGA6:ITGB1) is a receptor for laminin on platelets (By similarity). Integrin alpha-6/beta-1 (ITGA6:ITGB1) is present in oocytes and is involved in sperm-egg fusion (By similarity). Integrin alpha-6/beta-4 (ITGA6:ITGB4) is a receptor for laminin in epithelial cells and it plays a critical structural role in the hemidesmosome (By similarity). …
204	ITGB6	9606.ENSP00000283249	ITGB6	Integrin beta-6; Integrin alpha-V:beta-6 (ITGAV:ITGB6) is a receptor for fibronectin and cytotactin. It recognizes the sequence R-G-D in its ligands. Internalisation of integrin alpha-V/beta-6 via clathrin-mediated endocytosis promotes carcinoma cell invasion. ITGAV:ITGB6 acts as a receptor for fibrillin-1 (FBN1) and mediates R-G-D-dependent cell adhesion to FBN1. Integrin alpha-V:beta-6 (ITGAV:I…
205	ITM2A	9606.ENSP00000362395	ITM2A	Integral membrane protein 2A.
206	JCHAIN	9606.ENSP00000440066	JCHAIN	Immunoglobulin J chain; Serves to link two monomer units of either IgM or IgA. In the case of IgM, the J chain-joined dimer is a nucleating unit for the IgM pentamer, and in the case of IgA it induces larger polymers. It also help to bind these immunoglobulins to secretory component.
207	JUN	9606.ENSP00000360266	JUN	Transcription factor AP-1; Transcription factor that recognizes and binds to the enhancer heptamer motif 5'-TGA[CG]TCA-3'. Promotes activity of NR5A1 when phosphorylated by HIPK3 leading to increased steroidogenic gene expression upon cAMP signaling pathway stimulation. Involved in activated KRAS-mediated transcriptional activation of USP28 in colorectal cancer (CRC) cells. Binds to the USP28 pro…
208	KLRB1	9606.ENSP00000229402	KLRB1	Killer cell lectin-like receptor subfamily B member 1; Plays an inhibitory role on natural killer (NK) cells cytotoxicity. Activation results in specific acid sphingomyelinase/SMPD1 stimulation with subsequent marked elevation of intracellular ceramide. Activation also leads to AKT1/PKB and RPS6KA1/RSK1 kinases stimulation as well as markedly enhanced T-cell proliferation induced by anti-CD3. Act…
209	KLRD1	9606.ENSP00000338130	KLRD1	Natural killer cells antigen CD94; Plays a role as a receptor for the recognition of MHC class I HLA-E molecules by NK cells and some cytotoxic T-cells.
210	KRT19	9606.ENSP00000355124	KRT19	Keratin, type I cytoskeletal 19; Involved in the organization of myofibers. Together with KRT8, helps to link the contractile apparatus to dystrophin at the costameres of striated muscle; Belongs to the intermediate filament family.
211	KYNU	9606.ENSP00000264170	KYNU	Kynureninase; Catalyzes the cleavage of L-kynurenine (L-Kyn) and L-3- hydroxykynurenine (L-3OHKyn) into anthranilic acid (AA) and 3- hydroxyanthranilic acid (3-OHAA), respectively. Has a preference for the L-3-hydroxy form. Also has cysteine-conjugate-beta-lyase activity. Belongs to the kynureninase family.
212	LAIR1	9606.ENSP00000375622	LAIR1	Leukocyte-associated immunoglobulin-like receptor 1; Functions as an inhibitory receptor that plays a constitutive negative regulatory role on cytolytic function of natural killer (NK) cells, B-cells and T-cells. Activation by Tyr phosphorylation results in recruitment and activation of the phosphatases PTPN6 and PTPN11. It also reduces the increase of intracellular calcium evoked by B-cell recep…
213	LAMA4	9606.ENSP00000230538	LAMA4	Laminin subunit alpha-4; Binding to cells via a high affinity receptor, laminin is thought to mediate the attachment, migration and organization of cells into tissues during embryonic development by interacting with other extracellular matrix components.
214	LAMP3	9606.ENSP00000265598	LAMP3	Lysosome-associated membrane glycoprotein 3; May play a role in dendritic cell function and in adaptive immunity.
215	LAP3	9606.ENSP00000226299	LAP3	Cytosol aminopeptidase; Presumably involved in the processing and regular turnover of intracellular proteins. Catalyzes the removal of unsubstituted N- terminal amino acids from various peptides; Belongs to the peptidase M17 family.
216	LAT	9606.ENSP00000378845	LAT	Linker for activation of T-cells family member 1; Required for TCR (T-cell antigen receptor)- and pre-TCR- mediated signaling, both in mature T-cells and during their development. Involved in FCGR3 (low affinity immunoglobulin gamma Fc region receptor III)-mediated signaling in natural killer cells and FCER1 (high affinity immunoglobulin epsilon receptor)-mediated signaling in mast cells. Couples…
217	LGALS4	9606.ENSP00000302100	LGALS4	Galectin-4; Galectin that binds lactose and a related range of sugars. May be involved in the assembly of adherens junctions.
218	LGALS9	9606.ENSP00000378856	LGALS9	Galectin-9; Binds galactosides. Has high affinity for the Forssman pentasaccharide. Ligand for HAVCR2/TIM3. Binding to HAVCR2 induces T-helper type 1 lymphocyte (Th1) death. Also stimulates bactericidal activity in infected macrophages by causing macrophage activation and IL1B secretion which restricts intracellular bacterial growth (By similarity). Ligand for P4HB; the interaction retains P4HB a…
219	LGMN	9606.ENSP00000376911	LGMN	Legumain; Has a strict specificity for hydrolysis of asparaginyl bonds. Can also cleave aspartyl bonds slowly, especially under acidic conditions. Required for normal lysosomal protein degradation in renal proximal tubules. Required for normal degradation of internalized EGFR. Plays a role in the regulation of cell proliferation via its role in EGFR degradation (By similarity). May be involved in…
220	LHPP	9606.ENSP00000357835	LHPP	Phospholysine phosphohistidine inorganic pyrophosphate phosphatase; Phosphatase that hydrolyzes imidodiphosphate, 3- phosphohistidine and 6-phospholysine. Has broad substrate specificity and can also hydrolyze inorganic diphosphate, but with lower efficiency (By similarity); Belongs to the HAD-like hydrolase superfamily.
221	LIFR	9606.ENSP00000398368	LIFR	Leukemia inhibitory factor receptor; Signal-transducing molecule. May have a common pathway with IL6ST. The soluble form inhibits the biological activity of LIF by blocking its binding to receptors on target cells; Belongs to the type I cytokine receptor family. Type 2 subfamily.
222	LILRB4	9606.ENSP00000375616	LILRB4	Leukocyte immunoglobulin-like receptor subfamily B member 4; Receptor for class I MHC antigens. Recognizes a broad spectrum of HLA-A, HLA-B, HLA-C and HLA-G alleles. Involved in the down-regulation of the immune response and the development of tolerance, e.g. towards transplants. Interferes with TNFRSF5-signaling and NF-kappa-B up-regulation. Inhibits receptor-mediated phosphorylation of cellular…
223	LRRN1	9606.ENSP00000314901	LRRN1	Leucine rich repeat neuronal 1.
224	LSP1	9606.ENSP00000371194	LSP1	Lymphocyte-specific protein 1; May play a role in mediating neutrophil activation and chemotaxis.
225	LTBR	9606.ENSP00000228918	LTBR	Tumor necrosis factor receptor superfamily member 3; Receptor for the heterotrimeric lymphotoxin containing LTA and LTB, and for TNFS14/LIGHT. Promotes apoptosis via TRAF3 and TRAF5. May play a role in the development of lymphoid organs.
226	LTO1	9606.ENSP00000279147	LTO1	Protein LTO1 homolog; The complex LTO1:YAE1 functions as a target specific adapter that probably recruits apo-ABCE1 to the cytosolic iron-sulfur protein assembly (CIA) complex machinery. May be required for biogenesis of the large ribosomal subunit and initiation of translation. May play a role in the regulation of proline metabolism and ROS production.
227	LY6D	9606.ENSP00000301263	LY6D	Lymphocyte antigen 6D; May act as a specification marker at earliest stage specification of lymphocytes between B- and T-cell development. Marks the earliest stage of B-cell specification.
228	LY75	9606.ENSP00000263636	LY75	Lymphocyte antigen 75; Acts as an endocytic receptor to direct captured antigens from the extracellular space to a specialized antigen-processing compartment (By similarity). Causes reduced proliferation of B- lymphocytes.
229	LY9	9606.ENSP00000263285	LY9	T-lymphocyte surface antigen Ly-9; Self-ligand receptor of the signaling lymphocytic activation molecule (SLAM) family. SLAM receptors triggered by homo- or heterotypic cell-cell interactions are modulating the activation and differentiation of a wide variety of immune cells and thus are involved in the regulation and interconnection of both innate and adaptive immune response. Activities are con…
230	MANF	9606.ENSP00000499582	MANF	Mesencephalic astrocyte-derived neurotrophic factor; Selectively promotes the survival of dopaminergic neurons of the ventral mid-brain. Modulates GABAergic transmission to the dopaminergic neurons of the substantia nigra (By similarity). Enhances spontaneous, as well as evoked, GABAergic inhibitory postsynaptic currents in dopaminergic neurons (By similarity). Inhibits cell proliferation and end…
231	MAP2K6	9606.ENSP00000468348	MAP2K6	Dual specificity mitogen-activated protein kinase kinase 6; Dual specificity protein kinase which acts as an essential component of the MAP kinase signal transduction pathway. With MAP3K3/MKK3, catalyzes the concomitant phosphorylation of a threonine and a tyrosine residue in the MAP kinases p38 MAPK11, MAPK12, MAPK13 and MAPK14 and plays an important role in the regulation of cellular responses …
232	MAPK9	9606.ENSP00000394560	MAPK9	Mitogen-activated protein kinase 9; Serine/threonine-protein kinase involved in various processes such as cell proliferation, differentiation, migration, transformation and programmed cell death. Extracellular stimuli such as proinflammatory cytokines or physical stress stimulate the stress- activated protein kinase/c-Jun N-terminal kinase (SAP/JNK) signaling pathway. In this cascade, two dual sp…
233	MATN2	9606.ENSP00000254898	MATN2	Matrilin-2; Involved in matrix assembly.
234	MEGF10	9606.ENSP00000423354	MEGF10	Multiple epidermal growth factor-like domains protein 10; Membrane receptor involved in phagocytosis by macrophages and astrocytes of apoptotic cells. Receptor for C1q, an eat-me signal, that binds phosphatidylserine expressed on the surface of apoptotic cells. Cooperates with ABCA1 within the process of engulfment. Promotes the formation of large intracellular vacuoles and may be responsible for…
235	MEPE	9606.ENSP00000378534	MEPE	Matrix extracellular phosphoglycoprotein; Promotes renal phosphate excretion and inhibits intestinal phosphate absorption. Promotes bone mineralization by osteoblasts and cartilage mineralization by chondrocytes. Regulates the mineralization of the extracellular matrix of the craniofacial complex, such as teeth, bone and cartilage (By similarity). Promotes dental pulp stem cell proliferation and …
236	MERTK	9606.ENSP00000295408	MERTK	Tyrosine-protein kinase Mer; Receptor tyrosine kinase that transduces signals from the extracellular matrix into the cytoplasm by binding to several ligands including LGALS3, TUB, TULP1 or GAS6. Regulates many physiological processes including cell survival, migration, differentiation, and phagocytosis of apoptotic cells (efferocytosis). Ligand binding at the cell surface induces autophosphorylat…
237	METAP1D	9606.ENSP00000315152	METAP1D	Methionine aminopeptidase 1D, mitochondrial; Removes the N-terminal methionine from nascent proteins. The N-terminal methionine is often cleaved when the second residue in the primary sequence is small and uncharged (Met-Ala-, Cys, Gly, Pro, Ser, Thr, or Val). Requires deformylation of the N(alpha)-formylated initiator methionine before it can be hydrolyzed (By similarity). May play a role in col…
238	MGMT	9606.ENSP00000302111	MGMT	Methylated-DNA--protein-cysteine methyltransferase; Involved in the cellular defense against the biological effects of O6-methylguanine (O6-MeG) and O4-methylthymine (O4-MeT) in DNA. Repairs the methylated nucleobase in DNA by stoichiometrically transferring the methyl group to a cysteine residue in the enzyme. This is a suicide reaction: the enzyme is irreversibly inactivated; Belongs to the MGM…
239	MICB_MICA	9606.ENSP00000246551	HCST	Hematopoietic cell signal transducer; Transmembrane adapter protein which associates with KLRK1 to form an activation receptor KLRK1-HCST in lymphoid and myeloid cells; this receptor plays a major role in triggering cytotoxicity against target cells expressing cell surface ligands such as MHC class I chain- related MICA and MICB, and UL16-binding proteins (ULBPs); these ligands are up-regulated b…
240	MILR1	9606.ENSP00000482801	MILR1	Allergin-1; Immunoglobulin-like receptor which plays an inhibitory role in degranulation of mast cells. Negatively regulates IgE-mediated mast cell activation and suppresses the type I immediate hypersensitivity reaction (By similarity).
241	MLN	9606.ENSP00000388825	MLN	Motilin-associated peptide; Plays an important role in the regulation of interdigestive gastrointestinal motility and indirectly causes rhythmic contraction of duodenal and colonic smooth muscle.
242	MMP1	9606.ENSP00000322788	MMP1	22 kDa interstitial collagenase; Cleaves collagens of types I, II, and III at one site in the helical domain. Also cleaves collagens of types VII and X. In case of HIV infection, interacts and cleaves the secreted viral Tat protein, leading to a decrease in neuronal Tat's mediated neurotoxicity.
243	MMP10	9606.ENSP00000279441	MMP10	Stromelysin-2; Can degrade fibronectin, gelatins of type I, III, IV, and V; weakly collagens III, IV, and V. Activates procollagenase; Belongs to the peptidase M10A family.
244	MPIG6B	9606.ENSP00000497720	MPIG6B	Megakaryocyte and platelet inhibitory receptor G6b; Inhibitory receptor that acts as a critical regulator of hematopoietic lineage differentiation, megakaryocyte function and platelet production. Inhibits platelet aggregation and activation by agonists such as ADP and collagen-related peptide. This regulation of megakaryocate function as well as platelet production ann activation is done through …
245	MVK	9606.ENSP00000228510	MVK	Mevalonate kinase; Catalyzes the phosphorylation of mevalonate to mevalonate 5- phosphate, a key step in isoprenoid and cholesterol biosynthesis ; Belongs to the GHMP kinase family. Mevalonate kinase subfamily.
246	MYO9B	9606.ENSP00000471457	MYO9B	Unconventional myosin-IXb; Myosins are actin-based motor molecules with ATPase activity. Unconventional myosins serve in intracellular movements. Binds actin with high affinity both in the absence and presence of ATP and its mechanochemical activity is inhibited by calcium ions. Also acts as a GTPase activator for RHOA. Plays a role in the regulation of cell migration via its role as RHOA GTPase …
247	MZB1	9606.ENSP00000303920	MZB1	Marginal zone B- and B1-cell-specific protein; Associates with immunoglobulin M (IgM) heavy and light chains and promotes IgM assembly and secretion. May exert its effect by acting as a molecular chaperone or as an oxidoreductase as it displays a low level of oxidoreductase activity (By similarity). Isoform 2 may be involved in regulation of apoptosis. Helps to diversify peripheral B- cell functi…
248	NBN	9606.ENSP00000265433	NBN	Nibrin; Component of the MRE11-RAD50-NBN (MRN complex) which plays a critical role in the cellular response to DNA damage and the maintenance of chromosome integrity. The complex is involved in double- strand break (DSB) repair, DNA recombination, maintenance of telomere integrity, cell cycle checkpoint control and meiosis. The complex possesses single-strand endonuclease activity and double-stra…
249	NCF2	9606.ENSP00000356505	NCF2	Neutrophil cytosol factor 2; NCF2, NCF1, and a membrane bound cytochrome b558 are required for activation of the latent NADPH oxidase (necessary for superoxide production).
250	NCK2	9606.ENSP00000233154	NCK2	Cytoplasmic protein NCK2; Adapter protein which associates with tyrosine-phosphorylated growth factor receptors or their cellular substrates. Maintains low levels of EIF2S1 phosphorylation by promoting its dephosphorylation by PP1. Plays a role in ELK1-dependent transcriptional activation in response to activated Ras signaling.
251	NCLN	9606.ENSP00000246117	NCLN	Nicalin; May antagonize Nodal signaling and subsequent organization of axial structures during mesodermal patterning; Belongs to the nicastrin family.
252	NCR1	9606.ENSP00000291890	NCR1	Natural cytotoxicity triggering receptor 1; Cytotoxicity-activating receptor that may contribute to the increased efficiency of activated natural killer (NK) cells to mediate tumor cell lysis.
253	NELL2	9606.ENSP00000416341	NELL2	Protein kinase C-binding protein NELL2; Required for neuron survival through the modulation of MAPK pathways (By similarity). Involved in the regulation of hypothalamic GNRH secretion and the control of puberty (By similarity).
254	NFASC	9606.ENSP00000344786	NFASC	Neurofascin; Cell adhesion, ankyrin-binding protein which may be involved in neurite extension, axonal guidance, synaptogenesis, myelination and neuron-glial cell interactions.
255	NFATC1	9606.ENSP00000389377	NFATC1	Nuclear factor of activated T-cells, cytoplasmic 1; Plays a role in the inducible expression of cytokine genes in T-cells, especially in the induction of the IL-2 or IL-4 gene transcription. Also controls gene expression in embryonic cardiac cells. Could regulate not only the activation and proliferation but also the differentiation and programmed death of T-lymphocytes as well as lymphoid and no…
256	NFATC3	9606.ENSP00000300659	NFATC3	Nuclear factor of activated T-cells, cytoplasmic 3; Acts as a regulator of transcriptional activation. Plays a role in the inducible expression of cytokine genes in T-cells, especially in the induction of the IL-2. Along with NFATC4, involved in embryonic heart development (By similarity).
257	NME3	9606.ENSP00000219302	NME3	Nucleoside diphosphate kinase 3; Major role in the synthesis of nucleoside triphosphates other than ATP. The ATP gamma phosphate is transferred to the NDP beta phosphate via a ping-pong mechanism, using a phosphorylated active-site intermediate. Probably has a role in normal hematopoiesis by inhibition of granulocyte differentiation and induction of apoptosis; Belongs to the NDK family.
258	NPPC	9606.ENSP00000387159	NPPC	C-type natriuretic peptide; Hormone which plays a role in endochondral ossification through regulation of cartilaginous growth plate chondrocytes proliferation and differentiation. May also be vasoactive and natriuretic. Specifically binds and stimulates the cGMP production of the NPR2 receptor. Binds the clearance receptor NPR3 (By similarity).
259	NRTN	9606.ENSP00000302648	NRTN	Neurturin; Supports the survival of sympathetic neurons in culture. May regulate the development and maintenance of the CNS. Might control the size of non-neuronal cell population such as haemopoietic cells; Belongs to the TGF-beta family. GDNF subfamily.
260	NT5C3A	9606.ENSP00000476480	NT5C3A	Cytosolic 5'-nucleotidase 3A; Nucleotidase which shows specific activity towards cytidine monophosphate (CMP) and 7-methylguanosine monophosphate (m(7)GMP). CMP seems to be the preferred substrate ; Belongs to the pyrimidine 5'-nucleotidase family.
261	NTF3	9606.ENSP00000397297	NTF3	Neurotrophin-3; Seems to promote the survival of visceral and proprioceptive sensory neurons; Belongs to the NGF-beta family.
262	NUB1	9606.ENSP00000454264	NUB1	NEDD8 ultimate buster 1; Specific down-regulator of the NEDD8 conjugation system. Recruits NEDD8, UBD, and their conjugates to the proteasome for degradation. Isoform 1 promotes the degradation of NEDD8 more efficiently than isoform 2.
263	NUDC	9606.ENSP00000319664	NUDC	Nuclear migration protein nudC; Plays a role in neurogenesis and neuronal migration (By similarity). Necessary for correct formation of mitotic spindles and chromosome separation during mitosis. Necessary for cytokinesis and cell proliferation.
264	OMD	9606.ENSP00000364700	OMD	Osteomodulin; May be implicated in biomineralization processes. Has a function in binding of osteoblasts via the alpha(V)beta(3)-integrin (By similarity).
265	OSCAR	9606.ENSP00000479089	OSCAR	Osteoclast-associated immunoglobulin-like receptor; Regulator of osteoclastogenesis which plays an important bone-specific function in osteoclast differentiation; Belongs to the leukocyte receptor complex/polymeric immunogobulin receptor (PIR/LRC) family.
266	OSM	9606.ENSP00000215781	OSM	Oncostatin-M; Growth regulator. Inhibits the proliferation of a number of tumor cell lines. Stimulates proliferation of AIDS-KS cells. It regulates cytokine production, including IL-6, G-CSF and GM-CSF from endothelial cells. Uses both type I OSM receptor (heterodimers composed of LIFR and IL6ST) and type II OSM receptor (heterodimers composed of OSMR and IL6ST). Involved in the maturation of fet…
267	PADI2	9606.ENSP00000364635	PADI2	Protein-arginine deiminase type-2; Catalyzes the deimination of arginine residues of proteins.
268	PAPPA	9606.ENSP00000330658	PAPPA	Pappalysin-1; Metalloproteinase which specifically cleaves IGFBP-4 and IGFBP-5, resulting in release of bound IGF. Cleavage of IGFBP-4 is dramatically enhanced by the presence of IGF, whereas cleavage of IGFBP-5 is slightly inhibited by the presence of IGF. Belongs to the peptidase M43B family.
269	PARP1	9606.ENSP00000355759	PARP1	Poly [ADP-ribose] polymerase 1; Poly-ADP-ribosyltransferase that mediates poly-ADP- ribosylation of proteins and plays a key role in DNA repair. Mainly mediates glutamate and aspartate ADP-ribosylation of target proteins: the ADP-D- ribosyl group of NAD(+) is transferred to the acceptor carboxyl group of glutamate and aspartate residues and further ADP-ribosyl groups are transferred to the 2'-pos…
270	PCDH1	9606.ENSP00000287008	PCDH1	Protocadherin-1; May be involved in cell-cell interaction processes and in cell adhesion.
271	PDGFB	9606.ENSP00000330382	PDGFB	Platelet-derived growth factor subunit B; Growth factor that plays an essential role in the regulation of embryonic development, cell proliferation, cell migration, survival and chemotaxis. Potent mitogen for cells of mesenchymal origin. Required for normal proliferation and recruitment of pericytes and vascular smooth muscle cells in the central nervous system, skin, lung, heart and placenta. Re…
272	PDLIM7	9606.ENSP00000348099	PDLIM7	PDZ and LIM domain protein 7; May function as a scaffold on which the coordinated assembly of proteins can occur. May play a role as an adapter that, via its PDZ domain, localizes LIM-binding proteins to actin filaments of both skeletal muscle and nonmuscle tissues. Involved in both of the two fundamental mechanisms of bone formation, direct bone formation (e.g. embryonic flat bones mandible and …
273	PGF	9606.ENSP00000451040	PGF	Placenta growth factor; Growth factor active in angiogenesis and endothelial cell growth, stimulating their proliferation and migration. It binds to the receptor FLT1/VEGFR-1. Isoform PlGF-2 binds NRP1/neuropilin-1 and NRP2/neuropilin-2 in a heparin-dependent manner. Also promotes cell tumor growth.
274	PIK3AP1	9606.ENSP00000339826	PIK3AP1	Phosphoinositide 3-kinase adapter protein 1; Signaling adapter that contributes to B-cell development by linking B-cell receptor (BCR) signaling to the phosphoinositide 3- kinase (PI3K)-Akt signaling pathway. Has a complementary role to the BCR coreceptor CD19, coupling BCR and PI3K activation by providing a docking site for the PI3K subunit PIK3R1. Alternatively, links Toll- like receptor (TLR) …
275	PKLR	9606.ENSP00000339933	PKLR	Pyruvate kinase PKLR; Plays a key role in glycolysis.
276	PLA2G4A	9606.ENSP00000356436	PLA2G4A	Cytosolic phospholipase A2; Selectively hydrolyzes arachidonyl phospholipids in the sn-2 position releasing arachidonic acid. Together with its lysophospholipid activity, it is implicated in the initiation of the inflammatory response.
277	PLAUR	9606.ENSP00000339328	PLAUR	Urokinase plasminogen activator surface receptor; Acts as a receptor for urokinase plasminogen activator. Plays a role in localizing and promoting plasmin formation. Mediates the proteolysis-independent signal transduction activation effects of U-PA. It is subject to negative-feedback regulation by U-PA which cleaves it into an inactive form.
278	PLXNA4	9606.ENSP00000352882	PLXNA4	Plexin-A4; Coreceptor for SEMA3A. Necessary for signaling by class 3 semaphorins and subsequent remodeling of the cytoskeleton. Plays a role in axon guidance in the developing nervous system. Class 3 semaphorins bind to a complex composed of a neuropilin and a plexin. The plexin modulates the affinity of the complex for specific semaphorins, and its cytoplasmic domain is required for the activati…
280	PNPT1	9606.ENSP00000400646	PNPT1	Polyribonucleotide nucleotidyltransferase 1, mitochondrial; RNA-binding protein implicated in numerous RNA metabolic processes. Catalyzes the phosphorolysis of single-stranded polyribonucleotides processively in the 3'-to-5' direction. Mitochondrial intermembrane factor with RNA-processing exoribonulease activity. Component of the mitochondrial degradosome (mtEXO) complex, that degrades 3' overha…
281	PON3	9606.ENSP00000265627	PON3	Serum paraoxonase/lactonase 3; Has low activity towards the organophosphate paraxon and aromatic carboxylic acid esters. Rapidly hydrolyzes lactones such as statin prodrugs (e.g. lovastatin). Hydrolyzes aromatic lactones and 5- or 6-member ring lactones with aliphatic substituents but not simple lactones or those with polar substituents. Belongs to the paraoxonase family.
282	PPP1R9B	9606.ENSP00000478767	PPP1R9B	Neurabin-2; Seems to act as a scaffold protein in multiple signaling pathways. Modulates excitatory synaptic transmission and dendritic spine morphology. Binds to actin filaments (F-actin) and shows cross- linking activity. Binds along the sides of the F-actin. May play an important role in linking the actin cytoskeleton to the plasma membrane at the synaptic junction. Believed to target protein …
283	PRDX3	9606.ENSP00000298510	PRDX3	Thioredoxin-dependent peroxide reductase, mitochondrial; Thiol-specific peroxidase that catalyzes the reduction of hydrogen peroxide and organic hydroperoxides to water and alcohols, respectively. Plays a role in cell protection against oxidative stress by detoxifying peroxides. Acts synergistically with MAP3K13 to regulate the activation of NF-kappa-B in the cytosol.
284	PRDX5	9606.ENSP00000265462	PRDX5	Peroxiredoxin-5, mitochondrial; Thiol-specific peroxidase that catalyzes the reduction of hydrogen peroxide and organic hydroperoxides to water and alcohols, respectively. Plays a role in cell protection against oxidative stress by detoxifying peroxides and as sensor of hydrogen peroxide-mediated signaling events; Belongs to the peroxiredoxin family. Prx5 subfamily.
285	PREB	9606.ENSP00000260643	PREB	Prolactin regulatory element-binding protein; Guanine nucleotide exchange factor that specifically activates the small GTPase SAR1B. Mediates the recruitment of SAR1B and other COPII coat components to endoplasmic reticulum membranes and is therefore required for the formation of COPII transport vesicles from the ER.
286	PRELP	9606.ENSP00000343924	PRELP	Prolargin; May anchor basement membranes to the underlying connective tissue.
287	PRKAB1	9606.ENSP00000441369	PRKAB1	5'-AMP-activated protein kinase subunit beta-1; Non-catalytic subunit of AMP-activated protein kinase (AMPK), an energy sensor protein kinase that plays a key role in regulating cellular energy metabolism. In response to reduction of intracellular ATP levels, AMPK activates energy-producing pathways and inhibits energy-consuming processes: inhibits protein, carbohydrate and lipid biosynthesis, as…
288	PRKCQ	9606.ENSP00000263125	PRKCQ	Protein kinase C theta type; Calcium-independent, phospholipid- and diacylglycerol (DAG)- dependent serine/threonine-protein kinase that mediates non-redundant functions in T-cell receptor (TCR) signaling, including T-cells activation, proliferation, differentiation and survival, by mediating activation of multiple transcription factors such as NF-kappa-B, JUN, NFATC1 and NFATC2. In TCR-CD3/CD28-…
289	PROK1	9606.ENSP00000271331	PROK1	Prokineticin-1; Potently contracts gastrointestinal (GI) smooth muscle. Induces proliferation, migration and fenestration (the formation of membrane discontinuities) in capillary endothelial cells derived from endocrine glands. Has little or no effect on a variety of other endothelial and non-endothelial cell types. Induces proliferation and differentiation, but not migration, of enteric neural c…
290	PRSS8	9606.ENSP00000319730	PRSS8	Prostasin heavy chain; Possesses a trypsin-like cleavage specificity with a preference for poly-basic substrates. Stimulates epithelial sodium channel (ENaC) activity through activating cleavage of the gamma subunits (SCNN1G).
291	PSIP1	9606.ENSP00000370114	PSIP1	PC4 and SFRS1-interacting protein; Transcriptional coactivator involved in neuroepithelial stem cell differentiation and neurogenesis. Involved in particular in lens epithelial cell gene regulation and stress responses. May play an important role in lens epithelial to fiber cell terminal differentiation. May play a protective role during stress-induced apoptosis. Isoform 2 is a more general and s…
292	PSMG3	9606.ENSP00000288607	PSMG3	Proteasome assembly chaperone 3; Chaperone protein which promotes assembly of the 20S proteasome. May cooperate with PSMG1-PSMG2 heterodimers to orchestrate the correct assembly of proteasomes; Belongs to the PSMG3 family.
293	PSPN	9606.ENSP00000245810	PSPN	Persephin; Exhibits neurotrophic activity on mesencephalic dopaminergic and motor neurons.
294	PTH1R	9606.ENSP00000402723	PTH1R	Parathyroid hormone/parathyroid hormone-related peptide receptor; Receptor for parathyroid hormone and for parathyroid hormone- related peptide. The activity of this receptor is mediated by G proteins which activate adenylyl cyclase and also a phosphatidylinositol-calcium second messenger system.
295	PTPN6	9606.ENSP00000391592	PTPN6	Tyrosine-protein phosphatase non-receptor type 6; Modulates signaling by tyrosine phosphorylated cell surface receptors such as KIT and the EGF receptor/EGFR. The SH2 regions may interact with other cellular components to modulate its own phosphatase activity against interacting substrates. Together with MTUS1, induces UBE2V2 expression upon angiotensin II stimulation. Plays a key role in hematop…
296	PTPRM	9606.ENSP00000463325	PTPRM	Receptor-type tyrosine-protein phosphatase mu; Involved in cell-cell adhesion through homophilic interactions. May play a key role in signal transduction and growth control.
297	PTX3	9606.ENSP00000295927	PTX3	Pentraxin-related protein PTX3; Plays a role in the regulation of innate resistance to pathogens, inflammatory reactions, possibly clearance of self- components and female fertility.
298	RAB37	9606.ENSP00000376390	RAB37	Ras-related protein Rab-37; RAB37, member RAS oncogene family; Belongs to the small GTPase superfamily. Rab family.
299	RAB6A	9606.ENSP00000311449	RAB6A	Ras-related protein Rab-6A; Protein transport. Regulator of membrane traffic from the Golgi apparatus towards the endoplasmic reticulum (ER). Has a low GTPase activity. Involved in COPI-independent retrograde transport from the Golgi to the ER ; Belongs to the small GTPase superfamily. Rab family.
300	RABGAP1L	9606.ENSP00000251507	RABGAP1L	Rab GTPase-activating protein 1-like; GTP-hydrolysis activating protein (GAP) for small GTPase RAB22A, converting active RAB22A-GTP to the inactive form RAB22A-GDP. Plays a role in endocytosis and intracellular protein transport. Recruited by ANK2 to phosphatidylinositol 3- phosphate (PI3P)-positive early endosomes, where it inactivates RAB22A, and promotes polarized trafficking to the leading ed…
301	REG4	9606.ENSP00000346158	REG4	Regenerating islet-derived protein 4; Calcium-independent lectin displaying mannose-binding specificity and able to maintain carbohydrate recognition activity in an acidic environment. May be involved in inflammatory and metaplastic responses of the gastrointestinal epithelium.
302	RGS8	9606.ENSP00000258302	RGS8	Regulator of G-protein signaling 8; Regulates G protein-coupled receptor signaling cascades, including signaling via muscarinic acetylcholine receptor CHRM2 and dopamine receptor DRD2 (By similarity). Inhibits signal transduction by increasing the GTPase activity of G protein alpha subunits, thereby driving them into their inactive GDP-bound form. Modulates the activity of potassium channels that…
303	ROBO1	9606.ENSP00000420321	ROBO1	Roundabout homolog 1; Receptor for SLIT1 and SLIT2 that mediates cellular responses to molecular guidance cues in cellular migration, including axonal navigation at the ventral midline of the neural tube and projection of axons to different regions during neuronal development. Interaction with the intracellular domain of FLRT3 mediates axon attraction towards cells expressing NTN1. In axon growth…
304	SAMD9L	9606.ENSP00000326247	SAMD9L	Sterile alpha motif domain-containing protein 9-like; May be involved in endosome fusion. Mediates down-regulation of growth factor signaling via internalization of growth factor receptors.
305	SCG3	9606.ENSP00000220478	SCG3	Secretogranin-3; Member of the granin protein family that regulates the biogenesis of secretory granules. Acts as a sorting receptor for intragranular proteins including chromogranin A/CHGA (By similarity). May also play a role in angiogenesis. Promotes endothelial proliferation, migration and tube formation through MEK/ERK signaling pathway.
306	SCGB1A1	9606.ENSP00000278282	SCGB1A1	Uteroglobin; Binds phosphatidylcholine, phosphatidylinositol, polychlorinated biphenyls (PCB) and weakly progesterone, potent inhibitor of phospholipase A2.
307	SCGB3A2	9606.ENSP00000296694	SCGB3A2	Secretoglobin family 3A member 2; Secreted cytokine-like protein. Binds to the scavenger receptor MARCO. Can also bind to pathogens including the Gram-positive bacterium L.monocytogenes, the Gram-negative bacterium P.aeruginosa, and yeast. Strongly inhibits phospholipase A2 (PLA2G1B) activity. Seems to have anti-inflammatory effects in respiratory epithelium (By similarity). Also has anti-fibroti…
308	SCGN	9606.ENSP00000367197	SCGN	Secretagogin, EF-hand calcium binding protein.
309	SCRN1	9606.ENSP00000388942	SCRN1	Secernin-1; Regulates exocytosis in mast cells. Increases both the extent of secretion and the sensitivity of mast cells to stimulation with calcium (By similarity).
310	SELPLG	9606.ENSP00000228463	SELPLG	P-selectin glycoprotein ligand 1; A SLe(x)-type proteoglycan, which through high affinity, calcium-dependent interactions with E-, P- and L-selectins, mediates rapid rolling of leukocytes over vascular surfaces during the initial steps in inflammation. Critical for the initial leukocyte capture.
311	SERPINB8	9606.ENSP00000331368	SERPINB8	Serpin B8; Has an important role in epithelial desmosome-mediated cell- cell adhesion; Belongs to the serpin family. Ov-serpin subfamily.
312	SH2D1A	9606.ENSP00000360181	SH2D1A	SH2 domain-containing protein 1A; Cytoplasmic adapter regulating receptors of the signaling lymphocytic activation molecule (SLAM) family such as SLAMF1, CD244, LY9, CD84, SLAMF6 and SLAMF7. In SLAM signaling seems to cooperate with SH2D1B/EAT-2. Initially it has been proposed that association with SLAMF1 prevents SLAMF1 binding to inhibitory effectors including INPP5D/SHIP1 and PTPN11/SHP-2. How…
313	SHMT1	9606.ENSP00000318868	SHMT1	Serine hydroxymethyltransferase, cytosolic; Interconversion of serine and glycine.
314	SIGLEC1	9606.ENSP00000341141	SIGLEC1	Sialoadhesin; Acts as an endocytic receptor mediating clathrin dependent endocytosis. Macrophage-restricted adhesion molecule that mediates sialic-acid dependent binding to lymphocytes, including granulocytes, monocytes, natural killer cells, B-cells and CD8 T-cells. Preferentially binds to alpha-2,3-linked sialic acid (By similarity). Binds to SPN/CD43 on T-cells (By similarity). May play a role…
315	SIGLEC10	9606.ENSP00000345243	SIGLEC10	Sialic acid-binding Ig-like lectin 10; Putative adhesion molecule that mediates sialic-acid dependent binding to cells. Preferentially binds to alpha-2,3- or alpha-2,6-linked sialic acid (By similarity). The sialic acid recognition site may be masked by cis interactions with sialic acids on the same cell surface. In the immune response, seems to act as an inhibitory receptor upon ligand induced t…
316	SIRPB1	9606.ENSP00000371018	SIRPB1	Signal-regulatory protein beta-1; Immunoglobulin-like cell surface receptor involved in the negative regulation of receptor tyrosine kinase-coupled signaling processes. Participates also in the recruitment of tyrosine kinase SYK. Triggers activation of myeloid cells when associated with TYROBP.
317	SIT1	9606.ENSP00000259608	SIT1	Signaling threshold-regulating transmembrane adapter 1; Negatively regulates TCR (T-cell antigen receptor)-mediated signaling in T-cells. Involved in positive selection of T-cells.
318	SKAP2	9606.ENSP00000005587	SKAP2	Src kinase-associated phosphoprotein 2; May be involved in B-cell and macrophage adhesion processes. In B-cells, may act by coupling the B-cell receptor (BCR) to integrin activation. May play a role in src signaling pathway. Belongs to the SKAP family.
319	SLAMF1	9606.ENSP00000438406	SLAMF1	Signaling lymphocytic activation molecule; Self-ligand receptor of the signaling lymphocytic activation molecule (SLAM) family. SLAM receptors triggered by homo- or heterotypic cell-cell interactions are modulating the activation and differentiation of a wide variety of immune cells and thus are involved in the regulation and interconnection of both innate and adaptive immune response. Activities…
320	SLAMF7	9606.ENSP00000357022	SLAMF7	SLAM family member 7; Self-ligand receptor of the signaling lymphocytic activation molecule (SLAM) family. SLAM receptors triggered by homo- or heterotypic cell-cell interactions are modulating the activation and differentiation of a wide variety of immune cells and thus are involved in the regulation and interconnection of both innate and adaptive immune response. Activities are controlled by pr…
321	SLC39A5	9606.ENSP00000266980	SLC39A5	Zinc transporter ZIP5; May play a role in polarized cells by carrying out serosal- to-mucosal zinc transport. Plays a role in eye development. Could regulate the BMP/TGF-beta (bone morphogenetic protein/transforming growth factor-beta) signaling pathway and modulates extracellular matrix (ECM) proteins of the sclera. Seems to play a central role in controlling organismal zinc status (By similarit…
322	SMOC2	9606.ENSP00000346537	SMOC2	SPARC-related modular calcium-binding protein 2; Promotes matrix assembly and cell adhesiveness (By similarity). Can stimulate endothelial cell proliferation, migration, as well as angiogenesis.
323	SMPDL3A	9606.ENSP00000357425	SMPDL3A	Acid sphingomyelinase-like phosphodiesterase 3a; Has in vitro nucleotide phosphodiesterase activity with nucleoside triphosphates, such as ATP. Has in vitro activity with p-nitrophenyl-TMP. Has lower activity with nucleoside diphosphates, and no activity with nucleoside monophosphates. Has in vitro activity with CDP-choline, giving rise to CMP and phosphocholine. Has in vitro activity with CDP-et…
324	SPINK4	9606.ENSP00000369045	SPINK4	Serine peptidase inhibitor Kazal type 4.
325	SPINT2	9606.ENSP00000301244	SPINT2	Kunitz-type protease inhibitor 2; Inhibitor of HGF activator. Also inhibits plasmin, plasma and tissue kallikrein, and factor XIa.
326	SPON1	9606.ENSP00000460236	SPON1	Spondin-1; Cell adhesion protein that promotes the attachment of spinal cord and sensory neuron cells and the outgrowth of neurites in vitro. May contribute to the growth and guidance of axons in both the spinal cord and the PNS (By similarity). Major factor for vascular smooth muscle cell.
327	SPRY2	9606.ENSP00000366306	SPRY2	Protein sprouty homolog 2; May function as an antagonist of fibroblast growth factor (FGF) pathways and may negatively modulate respiratory organogenesis. Belongs to the sprouty family.
328	SRPK2	9606.ENSP00000377262	SRPK2	SRSF protein kinase 2 C-terminal; Serine/arginine-rich protein-specific kinase which specifically phosphorylates its substrates at serine residues located in regions rich in arginine/serine dipeptides, known as RS domains and is involved in the phosphorylation of SR splicing factors and the regulation of splicing. Promotes neuronal apoptosis by up-regulating cyclin-D1 (CCND1) expression. This is …
329	STX8	9606.ENSP00000305255	STX8	Syntaxin-8; Vesicle trafficking protein that functions in the early secretory pathway, possibly by mediating retrograde transport from cis- Golgi membranes to the ER; Belongs to the syntaxin family.
330	SULT2A1	9606.ENSP00000222002	SULT2A1	Bile salt sulfotransferase; Sulfotransferase that utilizes 3'-phospho-5'-adenylyl sulfate (PAPS) as sulfonate donor to catalyze the sulfonation of steroids and bile acids in the liver and adrenal glands.
331	TANK	9606.ENSP00000259075	TANK	TRAF family member-associated NF-kappa-B activator; Adapter protein involved in I-kappa-B-kinase (IKK) regulation which constitutively binds TBK1 and IKBKE playing a role in antiviral innate immunity. Acts as a regulator of TRAF function by maintaining them in a latent state. Blocks TRAF2 binding to LMP1 and inhibits LMP1- mediated NF-kappa-B activation. Negatively regulates NF-kappaB signaling a…
332	TBC1D5	9606.ENSP00000402935	TBC1D5	TBC1 domain family member 5; May act as a GTPase-activating protein (GAP) for Rab family protein(s). May act as a GAP for RAB7A. Can displace RAB7A and retromer CSC subcomplex from the endosomal membrane to the cytosol; at least retromer displacement seems to require its catalytic activity. Required for retrograde transport of cargo proteins from endosomes to the trans-Golgi network (TGN); the fu…
333	TFF2	9606.ENSP00000291526	TFF2	Trefoil factor 2; Inhibits gastrointestinal motility and gastric acid secretion. Could function as a structural component of gastric mucus, possibly by stabilizing glycoproteins in the mucus gel through interactions with carbohydrate side chains (By similarity).
334	TGFA	9606.ENSP00000404131	TGFA	Protransforming growth factor alpha; TGF alpha is a mitogenic polypeptide that is able to bind to the EGF receptor/EGFR and to act synergistically with TGF beta to promote anchorage-independent cell proliferation in soft agar.
335	TGFB1	9606.ENSP00000221930	TGFB1	Transforming growth factor beta-1 proprotein; Transforming growth factor beta-1 proprotein: Precursor of the Latency-associated peptide (LAP) and Transforming growth factor beta-1 (TGF-beta-1) chains, which constitute the regulatory and active subunit of TGF-beta-1, respectively. Transforming growth factor beta-1: Multifunctional protein that regulates the growth and differentiation of various ce…
336	TIMP3	9606.ENSP00000266085	TIMP3	Metalloproteinase inhibitor 3; Complexes with metalloproteinases (such as collagenases) and irreversibly inactivates them by binding to their catalytic zinc cofactor. May form part of a tissue-specific acute response to remodeling stimuli. Known to act on MMP-1, MMP-2, MMP-3, MMP-7, MMP-9, MMP-13, MMP-14 and MMP-15.
337	TLR3	9606.ENSP00000296795	TLR3	Toll-like receptor 3; Key component of innate and adaptive immunity. TLRs (Toll- like receptors) control host immune response against pathogens through recognition of molecular patterns specific to microorganisms. TLR3 is a nucleotide-sensing TLR which is activated by double-stranded RNA, a sign of viral infection. Acts via the adapter TRIF/TICAM1, leading to NF-kappa-B activation, IRF3 nuclear t…
338	TNF	9606.ENSP00000398698	TNF	Tumor necrosis factor, membrane form; Cytokine that binds to TNFRSF1A/TNFR1 and TNFRSF1B/TNFBR. It is mainly secreted by macrophages and can induce cell death of certain tumor cell lines. It is potent pyrogen causing fever by direct action or by stimulation of interleukin-1 secretion and is implicated in the induction of cachexia, Under certain conditions it can stimulate cell proliferation and i…
339	TNFAIP8	9606.ENSP00000427424	TNFAIP8	Tumor necrosis factor alpha-induced protein 8; Acts as a negative mediator of apoptosis and may play a role in tumor progression. Suppresses the TNF-mediated apoptosis by inhibiting caspase-8 activity but not the processing of procaspase-8, subsequently resulting in inhibition of BID cleavage and caspase-3 activation.
340	TNFRSF11A	9606.ENSP00000465500	TNFRSF11A	Tumor necrosis factor receptor superfamily member 11A; Receptor for TNFSF11/RANKL/TRANCE/OPGL; essential for RANKL- mediated osteoclastogenesis. Involved in the regulation of interactions between T-cells and dendritic cells.
341	TNFRSF11B	9606.ENSP00000297350	TNFRSF11B	Tumor necrosis factor receptor superfamily member 11B; Acts as decoy receptor for TNFSF11/RANKL and thereby neutralizes its function in osteoclastogenesis. Inhibits the activation of osteoclasts and promotes osteoclast apoptosis in vitro. Bone homeostasis seems to depend on the local ratio between TNFSF11 and TNFRSF11B. May also play a role in preventing arterial calcification. May act as decoy r…
342	TNFRSF13B	9606.ENSP00000261652	TNFRSF13B	Tumor necrosis factor receptor superfamily member 13B; Receptor for TNFSF13/APRIL and TNFSF13B/TALL1/BAFF/BLYS that binds both ligands with similar high affinity. Mediates calcineurin- dependent activation of NF-AT, as well as activation of NF-kappa-B and AP-1. Involved in the stimulation of B- and T-cell function and the regulation of humoral immunity.
343	TNFRSF13C	9606.ENSP00000291232	TNFRSF13C	Tumor necrosis factor receptor superfamily member 13C; B-cell receptor specific for TNFSF13B/TALL1/BAFF/BLyS. Promotes the survival of mature B-cells and the B-cell response.
344	TNFRSF14	9606.ENSP00000347948	TNFRSF14	Tumor necrosis factor receptor superfamily member 14; Receptor for four distinct ligands: The TNF superfamily members TNFSF14/LIGHT and homotrimeric LTA/lymphotoxin-alpha and the immunoglobulin superfamily members BTLA and CD160, altogether defining a complex stimulatory and inhibitory signaling network. Signals via the TRAF2-TRAF3 E3 ligase pathway to promote immune cell survival and differentia…
345	TNFRSF4	9606.ENSP00000368538	TNFRSF4	Tumor necrosis factor receptor superfamily member 4; Receptor for TNFSF4/OX40L/GP34. Is a costimulatory molecule implicated in long-term T-cell immunity.
346	TNFSF10	9606.ENSP00000241261	TNFSF10	Tumor necrosis factor ligand superfamily member 10; Cytokine that binds to TNFRSF10A/TRAILR1, TNFRSF10B/TRAILR2, TNFRSF10C/TRAILR3, TNFRSF10D/TRAILR4 and possibly also to TNFRSF11B/OPG. Induces apoptosis. Its activity may be modulated by binding to the decoy receptors TNFRSF10C/TRAILR3, TNFRSF10D/TRAILR4 and TNFRSF11B/OPG that cannot induce apoptosis. Belongs to the tumor necrosis factor family.
347	TNFSF11	9606.ENSP00000381775	TNFSF11	Tumor necrosis factor ligand superfamily member 11, membrane form; Cytokine that binds to TNFRSF11B/OPG and to TNFRSF11A/RANK. Osteoclast differentiation and activation factor. Augments the ability of dendritic cells to stimulate naive T-cell proliferation. May be an important regulator of interactions between T-cells and dendritic cells and may play a role in the regulation of the T-cell-depende…
348	TNFSF12	9606.ENSP00000293825	TNFSF12	Tumor necrosis factor ligand superfamily member 12, membrane form; Binds to FN14 and possibly also to TNRFSF12/APO3. Weak inducer of apoptosis in some cell types. Mediates NF-kappa-B activation. Promotes angiogenesis and the proliferation of endothelial cells. Also involved in induction of inflammatory cytokines. Promotes IL8 secretion; Belongs to the tumor necrosis factor family.
349	TNFSF13	9606.ENSP00000343505	TNFSF13	Tumor necrosis factor ligand superfamily member 13; Cytokine that binds to TNFRSF13B/TACI and to TNFRSF17/BCMA. Plays a role in the regulation of tumor cell growth. May be involved in monocyte/macrophage-mediated immunological processes.
350	TPP1	9606.ENSP00000299427	TPP1	Tripeptidyl-peptidase 1; Lysosomal serine protease with tripeptidyl-peptidase I activity. May act as a non-specific lysosomal peptidase which generates tripeptides from the breakdown products produced by lysosomal proteinases. Requires substrates with an unsubstituted N-terminus.
351	TPSAB1	9606.ENSP00000343577	TPSAB1	Tryptase alpha/beta-1; Tryptase is the major neutral protease present in mast cells and is secreted upon the coupled activation-degranulation response of this cell type. May play a role in innate immunity. Isoform 2 cleaves large substrates, such as fibronectin, more efficiently than isoform 1, but seems less efficient toward small substrates.
352	TPT1	9606.ENSP00000477781	TPT1	Translationally-controlled tumor protein; Involved in calcium binding and microtubule stabilization.
353	TRAF2	9606.ENSP00000247668	TRAF2	TNF receptor-associated factor 2; Regulates activation of NF-kappa-B and JNK and plays a central role in the regulation of cell survival and apoptosis. Required for normal antibody isotype switching from IgM to IgG. Has E3 ubiquitin-protein ligase activity and promotes 'Lys-63'-linked ubiquitination of target proteins, such as BIRC3, RIPK1 and TICAM1. Is an essential constituent of several E3 ubi…
354	TREM2	9606.ENSP00000362205	TREM2	Triggering receptor expressed on myeloid cells 2; Forms a receptor signaling complex with TYROBP which mediates signaling and cell activation following ligand binding. Acts as a receptor for amyloid-beta protein 42, a cleavage product of the amyloid-beta precursor protein APP, and mediates its uptake and degradation by microglia. Binding to amyloid-beta 42 mediates microglial activation, prolifer…
355	TRIM21	9606.ENSP00000254436	TRIM21	E3 ubiquitin-protein ligase TRIM21; E3 ubiquitin-protein ligase whose activity is dependent on E2 enzymes, UBE2D1, UBE2D2, UBE2E1 and UBE2E2. Forms a ubiquitin ligase complex in cooperation with the E2 UBE2D2 that is used not only for the ubiquitination of USP4 and IKBKB but also for its self-ubiquitination. Component of cullin-RING-based SCF (SKP1-CUL1-F-box protein) E3 ubiquitin-protein ligase …
356	TRIM5	9606.ENSP00000369373	TRIM5	Tripartite motif-containing protein 5; Capsid-specific restriction factor that prevents infection from non-host-adapted retroviruses. Blocks viral replication early in the life cycle, after viral entry but before reverse transcription. In addition to acting as a capsid-specific restriction factor, also acts as a pattern recognition receptor that activates innate immune signaling in response to th…
357	VASH1	9606.ENSP00000167106	VASH1	Tubulinyl-Tyr carboxypeptidase 1; Tyrosine carboxypeptidase that removes the C-terminal tyrosine residue of alpha-tubulin, thereby regulating microtubule dynamics and function. Critical for spindle function and accurate chromosome segregation during mitosis since microtuble detyronisation regulates mitotic spindle length and postioning. Acts as an angiogenesis inhibitor: inhibits migration, proli…
358	VEGFA	9606.ENSP00000352798	COL18A1	Collagen alpha-1(XVIII) chain; Probably plays a major role in determining the retinal structure as well as in the closure of the neural tube. Endostatin: Potently inhibits endothelial cell proliferation and angiogenesis. May inhibit angiogenesis by binding to the heparan sulfate proteoglycans involved in growth factor signaling (By similarity). Inhibits VEGFA-induced endothelial cell proliferatio…
359	VEGFD	9606.ENSP00000297904	VEGFD	Vascular endothelial growth factor D; Growth factor active in angiogenesis, lymphangiogenesis and endothelial cell growth, stimulating their proliferation and migration and also has effects on the permeability of blood vessels. May function in the formation of the venous and lymphatic vascular systems during embryogenesis, and also in the maintenance of differentiated lymphatic endothelium in adu…
360	WAS	9606.ENSP00000365891	WAS	Wiskott-Aldrich syndrome protein; Effector protein for Rho-type GTPases that regulates actin filament reorganization via its interaction with the Arp2/3 complex. Important for efficient actin polymerization. Possible regulator of lymphocyte and platelet function. Mediates actin filament reorganization and the formation of actin pedestals upon infection by pathogenic bacteria. In addition to its r…
361	WFIKKN2	9606.ENSP00000311184	WFIKKN2	WAP, Kazal, immunoglobulin, Kunitz and NTR domain-containing protein 2; Protease-inhibitor that contains multiple distinct protease inhibitor domains. Probably has serine protease- and metalloprotease- inhibitor activity. Inhibits the biological activity of mature myostatin, but not activin (By similarity); Belongs to the WFIKKN family.
362	WNT9A	9606.ENSP00000272164	WNT9A	Protein Wnt-9a; Ligand for members of the frizzled family of seven transmembrane receptors. Functions in the canonical Wnt/beta-catenin signaling pathway. Required for normal timing of IHH expression during embryonic bone development, normal chondrocyte maturation and for normal bone mineralization during embryonic bone development. Plays a redundant role in maintaining joint integrity.
363	YTHDF3	9606.ENSP00000478490	YTHDF3	YTH domain-containing family protein 3; Specifically recognizes and binds N6-methyladenosine (m6A)- containing RNAs and promotes RNA translation efficiency. M6A is a modification present at internal sites of mRNAs and some non-coding RNAs and plays a role in the efficiency of mRNA splicing, processing and stability. Shares m6A-containing mRNAs targets with YTHDF1 and YTHDF2, and regulates differe…
